# Supplementary material for: Effects of Low-Dose Antibiotics on Gut Immunity and Antibiotic Resistomes in Weaned Piglets
Source: Front Immunol. 2020 Jun 10;11:903. doi: 10.3389/fimmu.2020.00903 (PMC7325945; doi:10.3389/fimmu.2020.00903)
Supplement: Supplementary file 2 [file Table_1.XLSX]

## Sheet: Table S1
Table S1. The common swine pathogenic bacteria list
No.	Bacteria name
1	Actinobacillus pleuropneumoniae
2	Haemophilus parasuis
3	Pasteurella multocida
4	Streptococcus suis
5	Bacillus bronchopulinus
6	Staphylococcus suis
7	Staphylococcus aureus
8	Staphylococcus epidermatitis
9	Escherichia coli
10	Salmonella suipestifer
11	Salmonella typhimurium
12	moscow' typhisuis
13	Brucella suis
14	Treponema hyodysenteriae
15	Mycoplasma hyopneumoniae
16	Mycoplasma hyorhinis
17	Mycoplasma hyosynoviae
18	Leptospira
19	Chlamydia psittaci
20	Lawsonia intracellularis
21	Erysipelothrix rhusiopathiae
22	klebsiella
23	Mycobacterium tuberculosis
24	Clostridium perfringens
25	Clostridium difficile
26	Clostridium oedematiens
27	Swine listeriosis
28	Listeria monocytogenes
29	Fusobacterium nucleatum
30	Yersinia enterocolitica
31	Yersinia pseudotuberculosis
32	Campylobacter jejuni
33	Burkholderia pseudomallei
34	Actinobacillus suis

## Sheet: Table S2
Table S2. Summary of RNA-seq data
Sample_ID	RawReadsNum	RawBaseNum	CleanReadsNum	CleanBaseNum	CleanQ20Rate (%)	CleanQ30Rate (%)	CleanBaseRate (%)	CleanData(Gb)	MappingRate (%)
I-CON3	22072792	6621837600	21561290	6052514412	98.26	94.57	97.68	6.05251	89.55
I-CON6	22611320	6783396000	22091915	6305124452	98.48	95.15	97.7	6.30512	91.91
I-CON7	19872377	5961713100	19442731	5396645157	98.13	94.32	97.84	5.39665	87.98
I-CON8	22477777	6743333100	21973198	6175616507	98.31	94.82	97.76	6.17562	89.82
I-CON10	25347498	7604249400	24708568	6818291708	98.04	94.07	97.48	6.81829	87.28
I-CON12	21239679	6371903700	20734496	5752373571	98.18	94.53	97.62	5.75237	88.06
I-CON13	21922986	6576895800	21444916	5903304943	98.05	94.14	97.82	5.9033	87.36
I-CON14	24770810	7431243000	24194537	6820489605	98.4	95.01	97.67	6.82049	90.22
I-CON15	27987550	8396265000	27277799	7580794271	98.1	94.19	97.46	7.58079	88.82
I-CON16	22020968	6606290400	21527541	5982875692	98.23	94.65	97.76	5.98288	88.38
I-LDA1	25219477	7565843100	24640838	6861490271	98.29	94.79	97.71	6.86149	88.74
I-LDA3	21708118	6512435400	21299512	6145185191	98.69	95.66	98.12	6.14519	93.77
I-LDA4	28792278	8637683400	28261557	8163884804	98.73	95.77	98.16	8.16388	92.28
I-LDA5	22768137	6830441100	22282506	6149468925	98.09	94.24	97.87	6.14947	87.64
I-LDA6	25292909	7587872700	24795447	6884810026	98.18	94.45	98.03	6.88481	88.68
I-LDA8	20687753	6206325900	20281702	5830250361	98.67	95.66	98.04	5.83025	92.42
I-LDA9	25384050	7615215000	24894653	7104071029	98.58	95.44	98.07	7.10407	90.85
I-LDA12	21851778	6555533400	21484349	6211398304	98.74	95.83	98.32	6.2114	92.45
I-LDA13	24368460	7310538000	23742675	6562888442	98.06	94.27	97.43	6.56289	87.49

## Sheet: Table S3
Table S3. Summary of DEGs (I-LDA vs I-CON)
GeneID	log2FoldChange	lfcSE	stat	pvalue
A4GNT	-1.43795	0.36331	-3.95791	7.56092e-05
ABCA5	-0.997054	0.317492	-3.1404	0.00168715
ABCB4	-2.22296	0.829955	-2.67841	0.00739733
ABCC2	-0.906452	0.362128	-2.50313	0.0123102
ABCD4	-0.639972	0.22655	-2.82486	0.00473008
ABHD15	-1.07196	0.514512	-2.08346	0.0372097
ABL2	-0.892961	0.336002	-2.65761	0.00786969
ACBD4	-0.652167	0.290555	-2.24456	0.0247963
ACSF3	-1.10305	0.402372	-2.74136	0.00611855
ACSM4	-1.56006	0.752683	-2.07266	0.0382035
ACTR5	0.766823	0.315619	2.42958	0.0151162
ACVRL1	-0.672038	0.322387	-2.08457	0.0371083
ADCY9	-1.04379	0.448111	-2.32932	0.0198421
ADPRM	-1.56304	0.538776	-2.9011	0.00371855
AGBL1	-0.982108	0.499553	-1.96597	0.0493018
AHRR	-0.987472	0.3575	-2.76215	0.00574212
AIMP2	0.901586	0.339729	2.65384	0.00795826
AKAP5	-0.713943	0.358193	-1.99318	0.046242
AKR1D1	-2.09091	0.61047	-3.42508	0.000614615
ALG9	-0.641753	0.265786	-2.41455	0.0157549
ALKBH4	-0.611365	0.279715	-2.18567	0.0288397
ANGPT1	-1.18407	0.583526	-2.02916	0.0424424
ANKRD24	-0.618226	0.260055	-2.37729	0.0174404
ANKRD29	0.694673	0.288854	2.40493	0.0161756
ANKRD53	-1.88479	0.832556	-2.26386	0.0235829
ANKS3	-0.958855	0.418636	-2.29042	0.0219967
ANKZF1	0.677037	0.237149	2.85491	0.00430493
APBB3	-1.15286	0.482816	-2.38779	0.0169499
APLN	-1.3346	0.476795	-2.79911	0.00512429
APOBR	-1.04443	0.324599	-3.21758	0.00129275
APOE	0.732164	0.322162	2.27266	0.0230466
ARFGEF3	-0.984446	0.473663	-2.07837	0.0376756
ARHGAP44	2.76238	1.22874	2.24813	0.0245676
ARHGEF11	-1.74096	0.308257	-5.64775	1.62565e-08
ARHGEF40	0.820889	0.282343	2.90742	0.00364421
ARID3C	-1.62329	0.478526	-3.39227	0.000693166
ARMCX4	-1.1497	0.428971	-2.68013	0.00735931
ARX	5.22729	1.95432	2.67473	0.00747896
ASB9	-0.872102	0.420163	-2.07563	0.0379285
ASPHD2	-0.604825	0.297084	-2.03587	0.0417631
ASPRV1	-1.10123	0.402654	-2.73494	0.00623918
ATAT1	-0.855201	0.40206	-2.12705	0.0334162
ATG16L2	0.735957	0.242285	3.03756	0.00238499
ATG7	-0.764122	0.336095	-2.27353	0.0229942
ATP10B	-0.627255	0.295093	-2.12562	0.0335352
ATP1B3	1.03764	0.222631	4.6608	3.14984e-06
ATP4B	-4.52688	2.17529	-2.08105	0.0374293
ATXN7	-0.651824	0.217642	-2.99494	0.00274498
AUNIP	-1.06969	0.514409	-2.07945	0.0375762
AUP1	-0.872861	0.298534	-2.92383	0.00345753
B3GNT9	-0.623574	0.292224	-2.13389	0.0328519
BAG2	1.10426	0.399012	2.76748	0.00564911
BBS5	-0.744801	0.358777	-2.07595	0.037899
BCAS4	0.727246	0.299456	2.42856	0.0151591
BCDIN3D	-0.674727	0.313374	-2.15311	0.0313104
BCO1	-1.47691	0.474906	-3.10991	0.00187144
BDH1	-0.660408	0.286736	-2.30319	0.021268
BEND7	-0.646824	0.30728	-2.105	0.0352911
BEX3	0.703426	0.213979	3.28735	0.00101134
BLK	0.61403	0.281782	2.1791	0.0293242
BMP2	-1.01948	0.319193	-3.19393	0.00140351
BMP5	-1.04903	0.426661	-2.45869	0.0139446
BMX	-1.00603	0.512393	-1.9634	0.0495993
BPGM	0.609789	0.262607	2.32206	0.0202297
BPI	-1.61355	0.650642	-2.47994	0.0131404
BSCL2	-0.694821	0.264651	-2.62542	0.00865409
BST2	0.750104	0.332672	2.25478	0.0241468
BTC	0.655929	0.249563	2.62831	0.00858095
BTG2	-0.682197	0.272084	-2.50731	0.0121656
C12H17orf67	-5.5679	2.6762	-2.08052	0.0374775
C1D	0.587962	0.296878	1.98048	0.0476491
C1H15orf52	0.720609	0.274687	2.62339	0.00870606
C2H11orf80	-1.34816	0.554854	-2.42976	0.0151088
C3H2orf73	-1.25143	0.478591	-2.61481	0.00892759
C3H7orf26	0.614132	0.18892	3.25076	0.00115098
C4BPB	-0.83109	0.37026	-2.24461	0.024793
C4H8orf88	3.68849	1.71802	2.14694	0.0317979
C6H16orf46	-0.95025	0.435989	-2.17953	0.0292923
C6H1orf228	-0.927967	0.283692	-3.27104	0.00107154
C7H6orf47	-0.751766	0.320199	-2.34781	0.0188843
C8H4orf19	-0.612843	0.23652	-2.59108	0.00956752
C8H4orf32	-1.11098	0.423628	-2.62254	0.00872761
C8H4orf36	-1.18242	0.564399	-2.095	0.0361711
CA14	-1.60555	0.587947	-2.73078	0.00631855
CA9	-1.01934	0.342398	-2.97705	0.00291035
CACNA1F	-0.953291	0.401847	-2.37227	0.0176792
CACNA2D2	-1.3594	0.534558	-2.54303	0.0109895
CACNA2D4	-4.56463	1.47496	-3.09476	0.00196974
CADM3	-2.38596	1.08961	-2.18974	0.028543
CADPS	-0.998252	0.475672	-2.09861	0.035851
CAPN10	-0.634713	0.275256	-2.3059	0.0211162
CAPSL	1.69377	0.765065	2.21388	0.0268368
CARD10	0.697023	0.32628	2.13627	0.0326571
CARF	-0.833017	0.397865	-2.09372	0.0362853
CASR	-1.0807	0.432662	-2.49779	0.0124969
CAVIN4	-2.14227	0.81563	-2.62652	0.00862638
CBL	0.629173	0.302353	2.08092	0.0374413
CC2D2A	-0.689438	0.336435	-2.04925	0.0404378
CCDC129	-1.99173	0.733923	-2.71382	0.00665126
CCDC146	-1.30461	0.33192	-3.9305	8.47677e-05
CCDC171	-1.04597	0.459062	-2.27849	0.0226972
CCDC85C	-0.596984	0.178013	-3.3536	0.000797676
CCDC91	-0.904778	0.321422	-2.81493	0.00487884
CCL14	1.24975	0.637311	1.96098	0.0498818
CCNYL1	-0.768906	0.333358	-2.30655	0.0210799
CCPG1	0.645203	0.286463	2.25231	0.0243028
CD19	1.18154	0.395605	2.98668	0.00282026
CD200	-0.758419	0.199664	-3.79847	0.000145592
CD209	0.754724	0.371916	2.02929	0.0424292
CD44	-1.41262	0.432428	-3.26673	0.00108798
CD68	0.824745	0.350403	2.35371	0.0185873
CD80	-1.85261	0.701124	-2.64234	0.00823353
CD8A	-0.657843	0.318489	-2.06551	0.0388746
CDCP1	-0.812048	0.359155	-2.261	0.0237593
CDH15	-1.09112	0.537677	-2.02932	0.0424259
CDH9	-3.82412	1.14749	-3.33261	0.000860363
CDHR3	-1.51058	0.684591	-2.20654	0.0273461
CDO1	-1.14289	0.5209	-2.19408	0.0282299
CDON	-0.883208	0.357034	-2.47374	0.0133707
CELA2A	-2.00656	0.659597	-3.04209	0.00234939
CELF1	1.04973	0.423864	2.47657	0.0132653
CELF5	-1.33387	0.37464	-3.56042	0.000370266
CELF6	-2.18063	0.821934	-2.65304	0.00797703
CENPI	0.798098	0.377818	2.11239	0.0346532
CENPQ	0.757391	0.32505	2.33007	0.0198022
CEP95	-0.615403	0.223242	-2.75667	0.0058394
CERS1	-2.42868	0.966403	-2.51312	0.011967
CERS4	-0.74058	0.366973	-2.01808	0.0435829
CETN1	-1.95731	0.972848	-2.01194	0.044226
CGRRF1	-0.895752	0.353895	-2.53112	0.0113698
CHAT	-3.83525	1.49859	-2.55924	0.0104902
CHEK2	-0.740597	0.279749	-2.64737	0.00811213
CHRNA7	-3.42071	1.43569	-2.38263	0.0171896
CLCN6	-1.42029	0.64967	-2.18617	0.0288029
CLDN2	-0.84405	0.414051	-2.03852	0.0414983
CLEC2L	-1.67868	0.82208	-2.04199	0.0411521
CLMN	-0.909208	0.351425	-2.5872	0.0096759
CLOCK	-0.698615	0.277357	-2.51883	0.0117747
COL14A1	0.888616	0.335029	2.65236	0.00799323
COL1A1	0.631212	0.289487	2.18045	0.0292244
COL1A2	0.850864	0.358408	2.37401	0.0175962
COL27A1	-1.5731	0.596838	-2.63572	0.00839596
COL3A1	1.05573	0.34875	3.02719	0.00246838
COL6A6	-0.787793	0.357438	-2.204	0.0275245
COL8A1	-1.04352	0.44915	-2.32333	0.0201616
COL9A1	-1.17391	0.587786	-1.99718	0.0458056
COMMD10	-0.803754	0.339279	-2.36901	0.0178358
COPRS	0.618995	0.284863	2.17296	0.0297837
CPA2	-1.76907	0.883391	-2.00259	0.0452208
CPNE7	-2.29827	0.535675	-4.29043	1.78329e-05
CPNE9	-1.1489	0.457415	-2.51173	0.012014
CPSF4L	-1.05371	0.39564	-2.66331	0.0077377
CPSF7	0.885539	0.430785	2.05564	0.0398175
CRACR2A	-1.13928	0.556223	-2.04824	0.0405365
CRACR2B	-1.0988	0.526106	-2.08856	0.0367477
CRISPLD1	-1.65595	0.493554	-3.35516	0.000793195
CSRNP3	-1.30555	0.472976	-2.76029	0.00577498
CTNNA2	0.675092	0.314078	2.14944	0.0315995
CTSD	0.63108	0.273489	2.30752	0.021026
CTTNBP2	-0.754947	0.335527	-2.25003	0.024447
CTU1	0.803695	0.320489	2.50771	0.0121516
CTU2	-0.596526	0.241107	-2.47412	0.0133567
CWF19L1	-0.60629	0.234855	-2.58155	0.00983586
CX3CL1	-1.20909	0.469224	-2.57679	0.00997227
CXCL8	-0.844138	0.410469	-2.05652	0.0397325
CXXC4	-1.19513	0.538232	-2.22048	0.0263863
CYP20A1	-0.892438	0.362529	-2.4617	0.0138279
CYP24A1	-1.99392	0.824442	-2.41851	0.0155841
CYP3A22	-2.10491	1.07265	-1.96235	0.0497218
CYTH3	0.693747	0.291426	2.38052	0.017288
DAGLB	-0.662711	0.322159	-2.05709	0.0396775
DCLRE1B	-0.908437	0.391008	-2.32332	0.020162
DCN	0.676564	0.29865	2.26541	0.0234878
DCTD	0.660536	0.254108	2.59943	0.00933777
DCUN1D2	-0.734404	0.370706	-1.98109	0.0475808
DCUN1D3	-0.906044	0.256156	-3.53708	0.000404583
DCX	-1.36422	0.519957	-2.62371	0.00869766
DDOST	0.667912	0.263403	2.5357	0.0112222
DECR2	-1.23866	0.525591	-2.3567	0.0184381
DGAT2L6	-5.41136	2.31105	-2.34151	0.0192057
DGCR8	-0.721873	0.224622	-3.21373	0.00131022
DGKH	-1.06655	0.42083	-2.53439	0.0112643
DGKI	-1.70066	0.51873	-3.27851	0.00104356
DHTKD1	-0.721547	0.360267	-2.00281	0.0451973
DKKL1	-1.17654	0.531186	-2.21494	0.0267642
DLGAP2	-1.27148	0.560486	-2.26852	0.0232973
DNA2	-1.03857	0.254708	-4.07749	4.55236e-05
DNAH7	-1.01167	0.490971	-2.06054	0.0393469
DNAJC16	1.14725	0.408166	2.81073	0.00494285
DNAJC27	1.37721	0.592711	2.32357	0.0201485
DNMT3A	-0.730943	0.304395	-2.4013	0.0163369
DOK7	-1.4982	0.675369	-2.21835	0.0265311
DPT	1.06478	0.41572	2.5613	0.010428
DRAM2	-1.23407	0.518839	-2.37852	0.0173821
DRC3	-0.680755	0.313318	-2.17273	0.0298005
DTL	0.62008	0.311455	1.99091	0.0464905
DUSP16	-0.663298	0.284178	-2.3341	0.0195907
DUSP18	-0.776955	0.273424	-2.84157	0.00448915
DYRK4	2.47458	1.00036	2.47368	0.0133729
EBF2	-1.44826	0.531673	-2.72396	0.00645033
EBP	-0.77317	0.354685	-2.17988	0.0292663
ECT2L	-2.20606	0.701893	-3.14302	0.00167217
EEPD1	0.803349	0.242239	3.31635	0.000912029
EFEMP2	-0.74052	0.333846	-2.21815	0.0265447
EFNA5	-1.04552	0.359478	-2.90842	0.00363258
EIF5A2	0.607836	0.286365	2.12259	0.0337884
ELAVL3	-0.946432	0.433842	-2.18151	0.0291455
ELL2	-0.590468	0.237065	-2.49074	0.0127478
ELOVL4	-1.88085	0.689311	-2.7286	0.00636043
EMILIN2	0.673685	0.291767	2.30898	0.0209447
ERAS	-5.32905	2.35109	-2.26663	0.0234127
ERCC6	-0.805013	0.342755	-2.34866	0.0188412
ERICH1	-0.68839	0.261324	-2.63424	0.00843266
ERO1A	-1.15087	0.378347	-3.04184	0.00235139
ESPL1	0.756637	0.382503	1.97812	0.0479148
ESRRB	-0.840084	0.41093	-2.04435	0.0409189
ETNPPL	-1.16493	0.497884	-2.33975	0.0192966
EVA1C	-1.3018	0.567693	-2.29314	0.0218398
EXTL2	-1.05629	0.462445	-2.28414	0.0223631
EYA1	-1.47758	0.447465	-3.30211	0.000959589
F11	-5.40067	1.83949	-2.93596	0.0033252
F2R	-0.99797	0.429955	-2.3211	0.0202814
F5	-1.07219	0.464896	-2.30631	0.0210935
FABP3	0.642282	0.279964	2.29416	0.0217812
FAM111B	-0.72451	0.360659	-2.00885	0.0445529
FAM124A	-0.855578	0.346685	-2.46789	0.0135914
FAM131C	0.693057	0.29484	2.35062	0.018742
FAM205C	-1.20666	0.551661	-2.18733	0.0287184
FAM20A	-1.24358	0.473008	-2.62908	0.00856153
FAM219A	-0.638844	0.321701	-1.98583	0.0470518
FAM234B	-1.46632	0.641956	-2.28415	0.0223626
FAM26E	-0.859823	0.352187	-2.44138	0.0146311
FAM71B	-1.67585	0.735159	-2.27957	0.0226331
FAM84B	-0.702672	0.353866	-1.9857	0.0470665
FAN1	-0.650554	0.305994	-2.12603	0.0335003
FAP	-1.0251	0.412715	-2.48379	0.0129992
FAS	-0.608702	0.262477	-2.31907	0.0203911
FBXL20	-0.76015	0.337401	-2.25295	0.0242621
FBXO24	-0.88676	0.448459	-1.97735	0.0480021
FCGBP	1.47059	0.739353	1.98902	0.0466993
FCRL5	-0.726237	0.353353	-2.05527	0.039853
FER	-0.613965	0.29629	-2.07217	0.0382492
FER1L4	-1.22303	0.474575	-2.5771	0.00996324
FGF12	-0.983397	0.471843	-2.08416	0.0371457
FGF14	-1.96755	0.433343	-4.5404	5.61474e-06
FGL1	-1.48211	0.681989	-2.17322	0.0297635
FHIT	-1.00929	0.446318	-2.26137	0.0237362
FLCN	1.03538	0.487016	2.12597	0.0335057
FMR1	0.587981	0.266882	2.20315	0.0275839
FOXA2	-1.15095	0.571738	-2.01306	0.0441078
FOXN3	-0.7832	0.386073	-2.02863	0.0424955
FRAS1	-1.88474	0.597695	-3.15334	0.00161411
FRMD5	-0.993065	0.45939	-2.1617	0.0306412
FRY	-1.46099	0.490019	-2.98151	0.00286835
FSD1	-1.05913	0.428481	-2.47183	0.0134422
FSHR	-1.88888	0.922305	-2.04799	0.0405605
FSTL1	0.684736	0.29208	2.34434	0.0190608
FZD2	-1.93357	0.803535	-2.40633	0.0161138
GCNT3	-0.847311	0.414448	-2.04443	0.0409109
GCSAM	0.767687	0.330919	2.31986	0.0203482
GDPD5	-0.883251	0.380182	-2.32323	0.0201669
GFOD1	-0.849197	0.37389	-2.27125	0.0231318
GH1	-1.52764	0.622771	-2.45298	0.0141679
GHR	-0.944579	0.467016	-2.02258	0.0431161
GHRL	-1.25762	0.625157	-2.01168	0.0442535
GIMAP2	-0.99447	0.452842	-2.19607	0.0280872
GJB1	-1.97342	0.880821	-2.24044	0.0250626
GLI3	-0.666596	0.292157	-2.28164	0.0225109
GNAI1	0.773333	0.262132	2.95017	0.00317596
GNAO1	-1.08225	0.469623	-2.3045	0.0211947
GNG8	-0.599799	0.30137	-1.99024	0.0465642
GPAT4	0.691908	0.212666	3.2535	0.00113994
GPN3	0.682512	0.232744	2.93246	0.00336285
GPR12	-4.49607	1.16448	-3.86103	0.000112911
GPR85	-1.0842	0.426561	-2.54172	0.011031
GPRASP2	0.827207	0.295649	2.79794	0.00514299
GRID2IP	-5.70437	2.65362	-2.14965	0.0315826
GRIK2	-1.37221	0.480691	-2.85466	0.00430833
GRIK3	-2.03279	0.686152	-2.96259	0.00305064
GRIK5	-0.794178	0.379416	-2.09316	0.036335
GRIN3A	-1.42729	0.697232	-2.04708	0.0406501
GRIP1	-1.37098	0.511627	-2.67964	0.00737004
HAL	-1.22148	0.620212	-1.96945	0.0489014
HAO1	-1.87313	0.84021	-2.22936	0.0257903
HAS3	-1.68849	0.620174	-2.7226	0.00647701
HAVCR1	-2.3656	0.550149	-4.29992	1.70862e-05
HDC	-1.31598	0.53238	-2.47188	0.0134403
HEMGN	-1.06992	0.337266	-3.17233	0.00151223
HEY1	-1.10195	0.513775	-2.14481	0.031968
HFM1	-1.99014	0.528415	-3.76624	0.000165723
HHIP	-0.829163	0.405611	-2.04423	0.0409305
HHIPL1	1.17313	0.337985	3.47095	0.000518616
HK3	-0.659719	0.335286	-1.96763	0.0491109
HMBOX1	-0.609598	0.29853	-2.042	0.0411516
HOMER1	-0.84949	0.369133	-2.30131	0.0213739
HOMER2	-0.763356	0.328352	-2.32481	0.0200821
HOOK2	0.706348	0.303596	2.32661	0.0199862
HOXB3	-1.27885	0.597738	-2.13949	0.0323963
HOXD3	-1.5207	0.651807	-2.33305	0.0196454
HPCAL4	3.79717	1.63131	2.32768	0.019929
HPSE2	-0.941604	0.442851	-2.12623	0.0334837
HSD11B1L	-1.02899	0.46679	-2.2044	0.0274961
HSPA12A	-0.838015	0.341778	-2.45193	0.0142094
HTRA4	0.606242	0.287166	2.11112	0.0347621
IFFO1	-0.681632	0.284873	-2.39276	0.0167222
IFFO2	-0.975386	0.379339	-2.57128	0.0101324
IFN-DELTA-2	-1.41079	0.574458	-2.45586	0.0140549
IFNE	-0.719344	0.342895	-2.09786	0.035918
IFT88	-0.798802	0.35711	-2.23685	0.0252962
IGF1	-0.891327	0.382018	-2.33321	0.0196373
IGFBP6	1.36525	0.601436	2.26999	0.0232085
IGFBPL1	0.882823	0.360742	2.44724	0.0143954
IGHMBP2	-0.733732	0.312687	-2.34654	0.0189485
IL17RD	-1.23499	0.322515	-3.82923	0.000128546
IL17REL	0.979772	0.321479	3.0477	0.00230597
IL18BP	-0.875813	0.390175	-2.24467	0.0247895
IL19	-3.30717	1.39239	-2.37518	0.0175403
IL1RAP	-1.46989	0.710459	-2.06894	0.038552
IL24	-3.06304	1.00663	-3.04285	0.00234345
IL25	-2.66732	1.33512	-1.99782	0.0457362
IL2RG	0.587194	0.292914	2.00466	0.0449993
IL7	-0.72343	0.342918	-2.10963	0.03489
IRF2BPL	0.608658	0.186269	3.26764	0.0010845
ISLR2	3.71388	1.85885	1.99795	0.045722
ISPD	-1.36766	0.364171	-3.75554	0.000172971
ITGA10	-0.905322	0.299632	-3.02145	0.00251566
ITGA6	-0.846177	0.308924	-2.73911	0.00616065
ITIH3	1.67632	0.785174	2.13497	0.0327632
IYD	-0.791576	0.376395	-2.10305	0.0354618
JAKMIP3	-2.53305	0.714074	-3.54732	0.000389174
JMJD4	0.700408	0.259361	2.70052	0.00692321
KANSL1L	-0.942607	0.469399	-2.00811	0.0446311
KCNA7	-0.868776	0.411715	-2.11014	0.0348463
KCNG3	-4.35349	2.1711	-2.0052	0.044942
KCNH1	-4.29449	1.64121	-2.61666	0.0088796
KCNIP2	-5.3423	2.03938	-2.61957	0.00880395
KCNJ11	-1.08672	0.510796	-2.1275	0.0333781
KCNJ13	-0.71908	0.364289	-1.97393	0.0483902
KCNJ9	-1.21041	0.491102	-2.46468	0.0137137
KCNK18	-1.32422	0.572447	-2.31327	0.0207079
KCTD6	-1.64751	0.243104	-6.77697	1.2272e-11
KCTD8	-1.16949	0.567346	-2.06133	0.0392715
KDM7A	-0.616152	0.246327	-2.50136	0.0123717
KHDRBS3	0.913905	0.330467	2.7655	0.00568364
KIAA1614	-1.70315	0.789388	-2.15756	0.0309624
KIF18B	1.00664	0.421941	2.38572	0.0170456
KIF26B	-0.667593	0.25015	-2.66877	0.007613
KIT	-1.2114	0.400691	-3.02327	0.0025006
KLC2	-0.67459	0.311982	-2.16227	0.0305972
KLF10	0.587812	0.145263	4.04652	5.19847e-05
KLHDC1	-1.03319	0.30169	-3.42468	0.00061553
KLHDC7A	-1.21767	0.575987	-2.11406	0.0345099
KLK13	-3.00908	1.38303	-2.17572	0.0295765
KRT7	-1.98685	0.936672	-2.12118	0.0339063
KYNU	-0.836083	0.339662	-2.46151	0.0138353
L1TD1	-1.87059	0.462166	-4.04745	5.17794e-05
LAT	-0.770432	0.354806	-2.17141	0.0298999
LCP1	0.691719	0.24972	2.76998	0.00560604
LDB1	0.598335	0.229376	2.60853	0.0090931
LEKR1	-1.77163	0.413368	-4.28585	1.8204e-05
LEMD2	-0.930541	0.299414	-3.10788	0.00188437
LETM1	-0.735748	0.365232	-2.01447	0.0439602
LIX1L	0.608845	0.182875	3.3293	0.000870655
LMAN1L	-1.25583	0.560922	-2.23887	0.0251645
LMF2	-1.23864	0.439613	-2.81756	0.00483896
LNPEP	0.965459	0.378598	2.55009	0.0107695
LOC100151870	-0.88751	0.335514	-2.64522	0.00816366
LOC100152430	-2.08193	0.93744	-2.22087	0.0263598
LOC100152848	-2.21985	1.06557	-2.08324	0.0372291
LOC100152856	-3.68753	1.44715	-2.54812	0.0108304
LOC100154415	-0.857893	0.340368	-2.52049	0.0117192
LOC100154647	-2.94537	1.21156	-2.43106	0.0150548
LOC100155266	-1.00288	0.402661	-2.49064	0.0127514
LOC100155734	-1.45535	0.462481	-3.14684	0.00165044
LOC100155800	-1.5373	0.583234	-2.63581	0.00839364
LOC100156374	-1.8778	0.608078	-3.0881	0.00201443
LOC100156665	-3.1789	1.26941	-2.50423	0.012272
LOC100158035	-1.19157	0.399308	-2.98408	0.00284432
LOC100158069	0.588407	0.275812	2.13336	0.0328948
LOC100511114	0.886123	0.376358	2.35447	0.0185491
LOC100511839	-1.36515	0.658888	-2.0719	0.0382744
LOC100512223	-1.05062	0.490113	-2.14363	0.0320623
LOC100512907	-1.01458	0.375287	-2.70347	0.00686206
LOC100512977	-0.900377	0.275166	-3.27212	0.00106744
LOC100513233	-7.45965	2.96983	-2.51181	0.0120115
LOC100513607	-1.50196	0.554615	-2.70811	0.00676672
LOC100513913	-2.32546	0.788587	-2.9489	0.00318912
LOC100514905	-1.70087	0.458357	-3.7108	0.000206603
LOC100515090	-3.11804	1.13314	-2.75167	0.00592923
LOC100515185	5.26556	2.26489	2.32486	0.0200794
LOC100515383	-0.622104	0.30224	-2.05831	0.0395606
LOC100515582	-1.10003	0.504916	-2.17864	0.0293587
LOC100515694	-1.15634	0.509496	-2.26958	0.0232333
LOC100515792	0.593865	0.180038	3.29855	0.000971863
LOC100515899	-0.87969	0.427871	-2.05597	0.0397854
LOC100516455	-1.21227	0.569864	-2.12731	0.0333947
LOC100516618	-2.72994	0.980335	-2.7847	0.00535777
LOC100516631	-4.64585	2.0099	-2.31149	0.0208058
LOC100517066	-2.18968	0.963063	-2.27366	0.0229862
LOC100517779	-2.3664	0.820845	-2.88288	0.00394061
LOC100519130	-1.48524	0.592825	-2.50535	0.012233
LOC100519314	-1.4881	0.672677	-2.21221	0.0269522
LOC100520241	-5.06849	1.51006	-3.3565	0.00078937
LOC100520308	-1.05942	0.379444	-2.79204	0.00523764
LOC100520555	-2.02538	0.787513	-2.57187	0.0101151
LOC100520680	-1.32553	0.480262	-2.76002	0.00577977
LOC100520701	-1.65464	0.658064	-2.51441	0.0119231
LOC100520832	-3.19642	1.09336	-2.92348	0.00346143
LOC100521056	-2.63405	0.883054	-2.98289	0.0028554
LOC100521170	1.30066	0.501439	2.59385	0.00949066
LOC100521998	-2.89088	1.3957	-2.07128	0.0383329
LOC100522026	-2.09469	1.02619	-2.04123	0.0412285
LOC100522141	-1.39901	0.571178	-2.44934	0.014312
LOC100522281	-1.00112	0.4384	-2.28359	0.0223958
LOC100522295	-1.03111	0.471395	-2.18736	0.028716
LOC100522579	4.59646	2.03013	2.26412	0.0235665
LOC100522675	-2.8138	1.41196	-1.99284	0.0462788
LOC100522989	-1.67603	0.513822	-3.26189	0.0011067
LOC100523072	-2.08679	0.704343	-2.96275	0.00304906
LOC100523457	-1.35956	0.623956	-2.17893	0.0293369
LOC100523534	-4.32578	1.03114	-4.19516	2.72679e-05
LOC100523609	-2.28791	0.668723	-3.42131	0.000623193
LOC100523732	-0.842053	0.373568	-2.25408	0.0241911
LOC100523887	-5.71541	1.97181	-2.89856	0.0037488
LOC100523897	-1.0435	0.433791	-2.40553	0.0161492
LOC100524157	-1.23926	0.602562	-2.05665	0.0397197
LOC100524754	-1.659	0.823413	-2.01479	0.0439268
LOC100524794	-2.29631	0.809625	-2.83626	0.00456454
LOC100524915	-0.835732	0.350578	-2.38387	0.0171315
LOC100525266	-2.49686	0.83619	-2.986	0.00282654
LOC100525430	-1.85586	0.593747	-3.12568	0.00177394
LOC100525529	-2.08706	1.00649	-2.0736	0.0381164
LOC100525571	1.28206	0.515723	2.48595	0.0129204
LOC100525590	0.838864	0.281593	2.97899	0.00289201
LOC100525868	-5.91793	1.46624	-4.03612	5.43417e-05
LOC100525904	-1.29824	0.609493	-2.13003	0.0331691
LOC100525908	-1.07871	0.533497	-2.02195	0.0431811
LOC100526189	-2.96136	1.43074	-2.06981	0.0384699
LOC100526202	-1.30851	0.581956	-2.24847	0.0245459
LOC100621400	-1.49952	0.73573	-2.03814	0.0415362
LOC100621431	-1.30292	0.425002	-3.06567	0.0021718
LOC100621665	-2.80929	1.32307	-2.12331	0.0337282
LOC100622246	-0.722758	0.354734	-2.03746	0.0416038
LOC100622306	-0.994177	0.43921	-2.26356	0.0236013
LOC100623616	-1.02474	0.459264	-2.23128	0.0256628
LOC100623691	-3.62743	1.79076	-2.02563	0.0428022
LOC100623740	-2.75207	0.750244	-3.66824	0.000244229
LOC100624077	0.842959	0.353534	2.38438	0.0171079
LOC100624136	-0.981108	0.462484	-2.12139	0.033889
LOC100624137	-1.12691	0.518316	-2.17418	0.0296919
LOC100624892	-2.02314	0.755573	-2.67762	0.00741469
LOC100625098	-1.59722	0.789244	-2.02374	0.0429972
LOC100625484	-1.99438	0.971307	-2.0533	0.0400439
LOC100625684	-1.77663	0.8755	-2.02927	0.0424309
LOC100626276	-1.4026	0.501755	-2.79538	0.00518383
LOC100626296	-0.990345	0.44102	-2.24558	0.024731
LOC100626302	-1.57666	0.708791	-2.22444	0.0261191
LOC100626617	-1.21197	0.612375	-1.97913	0.0478015
LOC100626673	-1.45423	0.697949	-2.08358	0.0371983
LOC100626980	-1.61329	0.660237	-2.44349	0.0145458
LOC100736666	-1.26456	0.408643	-3.09454	0.00197116
LOC100737060	-1.79569	0.72416	-2.47968	0.0131499
LOC100737553	0.592148	0.22834	2.59327	0.00950671
LOC100737577	-1.11414	0.436311	-2.55355	0.0106632
LOC100737756	-0.984605	0.45457	-2.16601	0.03031
LOC100737875	-2.83271	1.32012	-2.14579	0.0318897
LOC100737881	-4.02103	1.68797	-2.38216	0.0172112
LOC100738812	-1.68402	0.524224	-3.21241	0.00131626
LOC100738961	-2.19173	0.922478	-2.37591	0.0175055
LOC100739218	-1.12141	0.520376	-2.155	0.0311619
LOC100739565	0.691594	0.347485	1.99028	0.0465596
LOC102157450	-1.37416	0.661404	-2.07765	0.0377419
LOC102157584	-1.6819	0.599262	-2.80662	0.00500638
LOC102157639	-2.31364	1.1139	-2.07707	0.0377955
LOC102157665	-0.952139	0.386364	-2.46436	0.0137258
LOC102157680	-2.0922	0.976071	-2.14349	0.0320735
LOC102157763	-1.40564	0.701749	-2.00306	0.0451712
LOC102157885	-1.70598	0.827313	-2.06207	0.039201
LOC102158015	-6.95275	1.86718	-3.72367	0.000196345
LOC102158108	-0.982315	0.45433	-2.16212	0.0306091
LOC102158191	-1.22354	0.590013	-2.07375	0.0381029
LOC102158193	-2.54145	0.87633	-2.90011	0.00373035
LOC102158202	-1.36659	0.634406	-2.15412	0.0312305
LOC102158260	-2.40482	1.01567	-2.36771	0.0178987
LOC102158284	-3.09051	1.4738	-2.09697	0.0359961
LOC102158334	-1.20228	0.313521	-3.83476	0.000125686
LOC102158711	-1.66058	0.641055	-2.59038	0.00958697
LOC102158826	-1.31159	0.492581	-2.66268	0.00775216
LOC102158906	-1.76943	0.560275	-3.15815	0.00158771
LOC102158991	-1.70849	0.748962	-2.28115	0.0225395
LOC102159032	-2.13407	0.942182	-2.26503	0.023511
LOC102159203	2.00394	0.715336	2.8014	0.00508821
LOC102159287	-5.16912	1.75055	-2.95285	0.00314856
LOC102159367	-2.9668	0.629057	-4.71626	2.40225e-06
LOC102159513	-0.849516	0.394653	-2.15256	0.0313529
LOC102159681	-2.0908	0.708563	-2.95077	0.00316987
LOC102159863	-1.29118	0.387413	-3.33282	0.000859698
LOC102159960	-2.23302	0.602041	-3.70909	0.000208007
LOC102160006	-1.89136	0.779604	-2.42605	0.015264
LOC102160057	-1.9144	0.643744	-2.97385	0.00294085
LOC102160389	-0.816439	0.383312	-2.12996	0.0331749
LOC102160401	-2.57547	1.05443	-2.44251	0.0145854
LOC102160410	-0.841282	0.328261	-2.56285	0.0103817
LOC102160718	-1.06278	0.483901	-2.19628	0.0280722
LOC102160788	-2.50066	0.919767	-2.71879	0.00655205
LOC102160902	-1.59955	0.76338	-2.09535	0.03614
LOC102160963	-3.07236	1.2875	-2.3863	0.0170186
LOC102160979	-2.68522	1.33623	-2.00955	0.0444785
LOC102161091	-1.51214	0.746843	-2.02471	0.0428968
LOC102161152	-1.81237	0.746281	-2.42853	0.01516
LOC102161278	-2.10525	0.75519	-2.78771	0.00530813
LOC102161478	-3.53628	1.73654	-2.03639	0.0417109
LOC102161570	-0.959055	0.45178	-2.12283	0.0337677
LOC102161632	-1.73383	0.788954	-2.19763	0.0279755
LOC102161660	-2.36909	1.16176	-2.03923	0.0414275
LOC102161858	-3.74805	1.54056	-2.43292	0.0149777
LOC102161961	-1.41992	0.673708	-2.10762	0.0350634
LOC102162079	-2.30121	1.02294	-2.24962	0.0244733
LOC102162145	-2.96996	1.44836	-2.05056	0.0403095
LOC102162152	-1.01971	0.503157	-2.02662	0.0427016
LOC102162202	1.75584	0.847353	2.07214	0.0382522
LOC102162468	-2.34647	0.895613	-2.61996	0.00879409
LOC102162605	-1.44142	0.37395	-3.85457	0.000115933
LOC102162613	-1.20226	0.507521	-2.36889	0.0178415
LOC102162815	-1.63225	0.614667	-2.6555	0.00791916
LOC102162836	-2.16132	0.62605	-3.4523	0.000555819
LOC102163364	-1.30036	0.53113	-2.44829	0.0143535
LOC102163742	-4.97792	2.4197	-2.05725	0.0396626
LOC102163845	-1.27332	0.56581	-2.25044	0.0244213
LOC102163879	-2.07323	0.932048	-2.22439	0.0261225
LOC102163918	3.43885	1.36726	2.51514	0.0118985
LOC102164107	-1.75266	0.787675	-2.22511	0.0260742
LOC102164143	-1.22977	0.619383	-1.98547	0.0470922
LOC102164325	-1.68277	0.823188	-2.04421	0.0409333
LOC102164357	-1.52147	0.707258	-2.15122	0.0314585
LOC102164547	1.05713	0.344545	3.0682	0.00215354
LOC102164575	-3.01098	0.955067	-3.15264	0.00161804
LOC102164588	-1.10203	0.435855	-2.52844	0.0114572
LOC102164595	-1.02548	0.387244	-2.64814	0.00809354
LOC102164640	-0.625199	0.31524	-1.98325	0.0473395
LOC102164731	-0.904968	0.452873	-1.99828	0.045686
LOC102164776	-3.34137	1.29595	-2.57831	0.00992848
LOC102165048	-2.16017	0.745193	-2.8988	0.00374588
LOC102165122	-1.58039	0.688441	-2.29561	0.0216979
LOC102165522	4.85463	1.75304	2.76926	0.0056184
LOC102165543	-1.62187	0.544778	-2.97712	0.00290973
LOC102165717	-1.23264	0.43459	-2.83634	0.00456341
LOC102165834	-1.39788	0.509023	-2.74621	0.0060289
LOC102165847	-1.05298	0.481825	-2.18539	0.0288603
LOC102165975	-1.06977	0.505519	-2.11619	0.0343288
LOC102166663	-3.20984	1.54768	-2.07397	0.0380824
LOC102167084	-1.74042	0.8717	-1.99658	0.0458708
LOC102167252	-1.96592	0.946314	-2.07745	0.0377604
LOC102167269	-0.940635	0.418823	-2.2459	0.0247102
LOC102167379	-1.99282	0.971185	-2.05195	0.0401747
LOC102167516	-3.22378	0.938801	-3.43394	0.00059488
LOC102167796	-4.3682	1.24322	-3.51361	0.000442059
LOC102167824	-1.04795	0.484477	-2.16306	0.0305367
LOC102167839	-1.10993	0.458482	-2.42089	0.0154825
LOC102167889	-5.02356	2.11477	-2.37546	0.017527
LOC102168077	-1.20285	0.472618	-2.54507	0.0109255
LOC106504205	-0.910532	0.435776	-2.08945	0.0366672
LOC106504312	-1.62472	0.726824	-2.23537	0.0253933
LOC106504436	-1.01144	0.424475	-2.38281	0.017181
LOC106504453	-6.21622	1.94536	-3.1954	0.00139636
LOC106504523	-5.20809	2.37139	-2.19622	0.0280762
LOC106504559	-2.38808	0.922281	-2.58933	0.00961643
LOC106504584	-1.27032	0.609952	-2.08266	0.0372823
LOC106504743	-1.34301	0.655985	-2.04732	0.040627
LOC106504868	-5.3552	2.33558	-2.29287	0.0218553
LOC106504879	-0.909489	0.429536	-2.11738	0.0342279
LOC106504949	-1.66324	0.841276	-1.97705	0.0480365
LOC106505000	-1.08551	0.520259	-2.08648	0.0369356
LOC106505077	-3.70131	1.427	-2.59378	0.00949285
LOC106505250	-1.72009	0.599666	-2.86841	0.00412537
LOC106505322	-1.53457	0.658182	-2.33153	0.0197254
LOC106505411	-0.591706	0.286064	-2.06844	0.0385986
LOC106505659	-1.49726	0.579358	-2.58434	0.00975656
LOC106505711	-1.55625	0.64179	-2.42486	0.0153142
LOC106505765	-2.36084	0.648446	-3.64076	0.000271831
LOC106505780	-2.30911	0.924727	-2.49707	0.0125223
LOC106505816	-1.10351	0.507164	-2.17585	0.0295664
LOC106506013	-1.95457	0.605765	-3.22662	0.00125262
LOC106506098	-1.93773	0.848564	-2.28353	0.0223989
LOC106506130	-1.27577	0.593373	-2.15003	0.0315529
LOC106506279	-1.14698	0.471232	-2.434	0.0149328
LOC106506385	-2.85921	1.39034	-2.05648	0.0397359
LOC106506421	-5.349	1.50898	-3.54478	0.000392937
LOC106506455	-0.971177	0.425981	-2.27986	0.022616
LOC106506477	-1.38577	0.698517	-1.98387	0.04727
LOC106506630	-1.83626	0.889532	-2.0643	0.0389895
LOC106506721	-1.32417	0.463369	-2.8577	0.00426726
LOC106506809	-1.54982	0.708299	-2.18809	0.0286627
LOC106506828	4.66869	1.74599	2.67395	0.00749636
LOC106506838	2.32128	0.655831	3.53944	0.000400972
LOC106506843	-1.72504	0.611943	-2.81896	0.00481797
LOC106506923	-2.80502	1.05817	-2.65083	0.00802938
LOC106506973	-1.9429	0.678662	-2.86284	0.00419869
LOC106507023	-1.28964	0.643534	-2.004	0.0450701
LOC106507037	-0.752688	0.367011	-2.05086	0.0402807
LOC106507143	-2.07198	0.528546	-3.92016	8.84914e-05
LOC106507246	-3.55906	1.72472	-2.06356	0.039059
LOC106507307	-0.806088	0.381908	-2.11069	0.034799
LOC106507488	-1.77523	0.694257	-2.55702	0.0105572
LOC106507602	-1.5064	0.619384	-2.4321	0.0150116
LOC106507603	-2.70784	1.32609	-2.04198	0.0411538
LOC106507666	-2.0289	0.983565	-2.0628	0.0391312
LOC106507667	-1.18383	0.449207	-2.63537	0.00840451
LOC106507769	-2.05968	0.824869	-2.49698	0.0125255
LOC106507799	-1.26875	0.576266	-2.20167	0.0276888
LOC106507967	-2.32217	1.17392	-1.97814	0.0479131
LOC106508088	-1.34025	0.58682	-2.28393	0.0223759
LOC106508107	-2.1656	0.967661	-2.23797	0.0252229
LOC106508121	-4.38716	1.15336	-3.80381	0.000142487
LOC106508181	-2.44529	0.906379	-2.69786	0.00697863
LOC106508546	-1.19878	0.501474	-2.39051	0.016825
LOC106508578	-1.29345	0.446913	-2.89419	0.00380133
LOC106508886	-2.49469	1.03535	-2.40951	0.0159739
LOC106508922	-2.91032	0.830975	-3.5023	0.000461259
LOC106509074	-2.33866	1.18651	-1.97104	0.048719
LOC106509313	-1.15947	0.514803	-2.25225	0.0243064
LOC106509379	-2.15444	0.724576	-2.97338	0.00294537
LOC106509445	-1.82684	0.788302	-2.31744	0.0204797
LOC106509468	-1.29323	0.648945	-1.99281	0.0462819
LOC106509495	-1.82606	0.779199	-2.34351	0.019103
LOC106509590	-1.73224	0.842318	-2.05652	0.0397325
LOC106509653	-2.29796	0.819042	-2.80567	0.00502118
LOC106509670	-3.19765	1.36309	-2.34588	0.0189824
LOC106509672	-1.13821	0.516222	-2.20488	0.0274627
LOC106509702	-0.892981	0.416534	-2.14384	0.0320458
LOC106509717	-0.778723	0.392603	-1.98349	0.0473127
LOC106509942	-2.11047	0.551814	-3.8246	0.000130986
LOC106509953	-0.911953	0.435712	-2.09302	0.0363477
LOC106510041	-5.55223	2.32061	-2.39257	0.0167308
LOC106510129	-0.973775	0.494936	-1.96748	0.0491284
LOC106510173	-1.45818	0.467259	-3.12071	0.00180413
LOC106510251	-1.05051	0.46029	-2.28227	0.0224736
LOC106510322	1.32977	0.476715	2.78945	0.00527971
LOC106510406	-1.50398	0.693761	-2.16787	0.0301685
LOC106510490	-2.86617	1.09122	-2.62658	0.00862476
LOC106510528	-1.27302	0.44092	-2.8872	0.00388692
LOC106510640	-0.920418	0.448815	-2.05077	0.0402889
LOC106510655	-1.35217	0.66376	-2.03714	0.0416361
LOC110255171	-4.24521	1.77282	-2.39461	0.0166381
LOC110255287	-1.66899	0.483151	-3.45438	0.000551558
LOC110255297	-1.30738	0.573298	-2.28045	0.0225807
LOC110255314	-1.35099	0.391715	-3.4489	0.000562871
LOC110255380	-2.65637	0.717162	-3.704	0.000212224
LOC110255409	-3.89645	1.89204	-2.05939	0.0394569
LOC110255459	-0.940006	0.478236	-1.96557	0.0493483
LOC110255478	-4.43254	2.16002	-2.05208	0.0401617
LOC110255501	-2.11289	0.899648	-2.34857	0.0188456
LOC110255511	-0.669412	0.313935	-2.13232	0.0329801
LOC110255518	-0.957089	0.483914	-1.97781	0.0479505
LOC110255544	-0.900077	0.317128	-2.83822	0.00453666
LOC110255590	-1.44034	0.554467	-2.59771	0.00938477
LOC110255631	-3.58743	1.75448	-2.04473	0.0408817
LOC110255655	-0.986746	0.391833	-2.51828	0.0117928
LOC110255682	-4.34272	1.75879	-2.46916	0.0135431
LOC110255698	-1.09886	0.528895	-2.07765	0.0377417
LOC110255733	-2.25383	1.00131	-2.25088	0.0243934
LOC110255734	-2.32046	0.936669	-2.47735	0.013236
LOC110255743	-0.98911	0.473882	-2.08725	0.0368657
LOC110255757	0.645875	0.271401	2.37978	0.0173228
LOC110255782	-4.77873	1.71167	-2.79185	0.00524073
LOC110255863	0.600161	0.30023	1.99901	0.0456075
LOC110255892	-1.8925	0.897497	-2.10865	0.0349752
LOC110255911	-2.45941	1.2359	-1.98998	0.0465937
LOC110255935	-0.848727	0.373516	-2.27227	0.0230705
LOC110255951	-2.03235	0.96946	-2.09637	0.0360496
LOC110255952	-1.20844	0.369012	-3.2748	0.00105738
LOC110255962	-1.11788	0.565966	-1.97517	0.048249
LOC110255983	-2.33324	0.756716	-3.08338	0.00204664
LOC110255985	4.26999	1.68608	2.53249	0.0113255
LOC110256053	-3.24846	1.64269	-1.97753	0.047982
LOC110256095	-5.09569	2.42331	-2.10278	0.0354852
LOC110256169	-1.09191	0.556058	-1.96366	0.0495694
LOC110256322	-2.12238	1.07915	-1.96672	0.0492155
LOC110256329	-1.59075	0.679775	-2.34011	0.0192781
LOC110256386	-1.50088	0.597909	-2.51021	0.0120658
LOC110256395	-0.998666	0.336106	-2.97129	0.00296555
LOC110256413	-0.908556	0.441506	-2.05786	0.0396038
LOC110256414	-0.914065	0.409734	-2.23088	0.0256893
LOC110256451	-2.4906	1.19079	-2.09155	0.0364791
LOC110256519	-2.02354	0.765566	-2.64319	0.00821285
LOC110256529	-0.930722	0.408673	-2.27743	0.0227608
LOC110256534	-1.56737	0.79462	-1.97248	0.0485554
LOC110256613	1.19075	0.434159	2.74266	0.00609439
LOC110256614	-1.61787	0.761387	-2.12489	0.0335954
LOC110256618	-2.70964	0.684113	-3.9608	7.46976e-05
LOC110256622	-2.60934	1.16099	-2.24751	0.0246073
LOC110256684	-1.08242	0.438286	-2.46965	0.0135244
LOC110256687	-1.84777	0.797415	-2.3172	0.0204929
LOC110256694	-1.96667	0.924575	-2.1271	0.0334114
LOC110256728	-1.30884	0.433181	-3.02147	0.00251549
LOC110256769	-2.16034	0.722644	-2.9895	0.00279432
LOC110256775	-1.57616	0.506261	-3.11334	0.00184983
LOC110256829	-0.899872	0.436557	-2.06129	0.039275
LOC110256917	-1.29432	0.430688	-3.00523	0.00265382
LOC110256949	-1.95445	0.624322	-3.13052	0.00174496
LOC110256954	-4.05452	1.93857	-2.09149	0.0364838
LOC110256974	-1.06571	0.4896	-2.1767	0.029503
LOC110256997	3.61088	1.63754	2.20507	0.0274491
LOC110257038	-1.78597	0.899124	-1.98634	0.0469951
LOC110257054	-1.38612	0.666882	-2.0785	0.0376631
LOC110257079	-1.32711	0.583163	-2.2757	0.0228638
LOC110257094	-1.65737	0.723672	-2.29023	0.0220083
LOC110257180	3.76557	1.67183	2.25237	0.0242992
LOC110257185	-4.94193	2.43608	-2.02864	0.042495
LOC110257192	-5.12055	1.31875	-3.88288	0.000103228
LOC110257202	-2.299	0.861519	-2.66854	0.00761808
LOC110257288	-2.75825	1.37162	-2.01094	0.0443315
LOC110257304	5.427	2.66162	2.03898	0.0414517
LOC110257311	-0.993883	0.338243	-2.93837	0.00329948
LOC110257349	-4.24756	1.9003	-2.2352	0.025404
LOC110257362	-3.0039	0.950644	-3.15986	0.00157847
LOC110257510	-2.15606	0.538661	-4.00262	6.26438e-05
LOC110257604	-2.12305	0.999708	-2.12367	0.0336981
LOC110257609	-2.37625	1.08266	-2.19482	0.0281767
LOC110257617	-2.43776	0.633717	-3.84676	0.000119688
LOC110257707	-1.60751	0.695864	-2.3101	0.0208827
LOC110257712	-0.619226	0.293302	-2.11122	0.0347535
LOC110257731	-1.63828	0.673408	-2.43283	0.0149815
LOC110257736	-1.13242	0.55589	-2.03713	0.0416373
LOC110257801	-1.16471	0.511618	-2.27653	0.0228143
LOC110257858	4.12751	1.92314	2.14623	0.0318545
LOC110259223	-1.11341	0.562242	-1.9803	0.0476696
LOC110259244	-2.01919	0.840962	-2.40105	0.0163481
LOC110259258	-1.44957	0.732133	-1.97992	0.0477123
LOC110259291	-1.74684	0.819821	-2.13075	0.0331094
LOC110259304	-1.51069	0.436499	-3.46092	0.000538334
LOC110259328	-1.06338	0.506228	-2.1006	0.035676
LOC110259340	-3.56245	1.60818	-2.2152	0.026746
LOC110259349	-1.69202	0.791834	-2.13683	0.0326116
LOC110259354	-2.71794	1.33822	-2.03101	0.0422537
LOC110259371	-0.723829	0.345866	-2.0928	0.0363666
LOC110259394	-4.095	1.73112	-2.36551	0.0180051
LOC110259425	-1.56125	0.568533	-2.74611	0.00603062
LOC110259428	-1.68895	0.535616	-3.15329	0.00161439
LOC110259433	-4.23656	1.18704	-3.569	0.000358353
LOC110259439	-2.27187	0.892163	-2.54647	0.0108818
LOC110259443	-1.89487	0.428342	-4.42374	9.7008e-06
LOC110259477	-1.6506	0.527901	-3.12673	0.00176761
LOC110259478	-5.16867	2.38219	-2.16971	0.0300287
LOC110259500	-0.92792	0.368997	-2.51471	0.011913
LOC110259512	-1.62874	0.588018	-2.76989	0.00560756
LOC110259533	-1.47936	0.709032	-2.08645	0.0369377
LOC110259561	-1.52829	0.689714	-2.21583	0.0267034
LOC110259590	-2.10575	0.749182	-2.81074	0.00494279
LOC110259665	-1.7436	0.654423	-2.66433	0.0077143
LOC110259691	-1.3263	0.556585	-2.38292	0.0171759
LOC110259713	-0.888828	0.436353	-2.03695	0.0416552
LOC110259828	-0.894697	0.454815	-1.96717	0.0491641
LOC110259855	-1.02535	0.503071	-2.03818	0.0415321
LOC110259869	-2.30229	0.852368	-2.70105	0.00691209
LOC110259875	-2.23284	0.90266	-2.47362	0.0133751
LOC110259881	-1.58608	0.729561	-2.17402	0.0297038
LOC110259899	-0.961608	0.380315	-2.52845	0.0114566
LOC110259905	-1.58564	0.608944	-2.60393	0.00921628
LOC110259924	-0.728576	0.366751	-1.98657	0.0469702
LOC110259948	-1.0858	0.536552	-2.02366	0.043005
LOC110259996	-1.0179	0.476515	-2.13613	0.0326688
LOC110260000	-2.26307	0.580292	-3.89988	9.62423e-05
LOC110260005	-1.99806	0.994901	-2.0083	0.0446114
LOC110260014	-2.41008	0.564326	-4.27072	1.94844e-05
LOC110260060	-1.28137	0.569864	-2.24855	0.024541
LOC110260079	-1.43343	0.628282	-2.2815	0.0225187
LOC110260189	-1.85697	0.894149	-2.0768	0.0378203
LOC110260191	3.82958	1.65518	2.31369	0.0206847
LOC110260220	-1.84609	0.934043	-1.97645	0.0481033
LOC110260239	-1.01228	0.463454	-2.1842	0.0289474
LOC110260244	-1.1548	0.455275	-2.53649	0.011197
LOC110260264	-3.02921	0.963976	-3.14241	0.00167565
LOC110260274	-1.26181	0.598597	-2.10794	0.0350359
LOC110260284	-1.74095	0.732672	-2.37616	0.0174937
LOC110260286	-6.4099	1.67583	-3.82492	0.000130816
LOC110260289	-1.10528	0.472133	-2.34104	0.0192302
LOC110260299	-0.952048	0.459055	-2.07393	0.0380856
LOC110260328	-1.53905	0.529294	-2.90774	0.00364054
LOC110260332	-1.91252	0.946499	-2.02062	0.0433188
LOC110260347	-0.951732	0.316271	-3.00923	0.00261914
LOC110260349	-0.890864	0.452144	-1.97031	0.0488026
LOC110260359	-0.719986	0.301005	-2.39194	0.0167597
LOC110260372	-1.90552	0.908279	-2.09795	0.0359095
LOC110260404	-1.43924	0.472518	-3.0459	0.00231985
LOC110260440	-1.53142	0.586935	-2.60917	0.00907618
LOC110260441	-1.08568	0.442814	-2.45177	0.0142155
LOC110260484	-1.52342	0.613381	-2.48365	0.0130044
LOC110260596	-1.09721	0.559354	-1.96156	0.0498133
LOC110260623	-0.929107	0.471488	-1.97059	0.0487713
LOC110260650	-1.67077	0.811527	-2.05879	0.0395141
LOC110260657	-1.56199	0.604845	-2.58246	0.00980987
LOC110260659	1.01617	0.353039	2.87834	0.00399775
LOC110260680	-2.82549	1.11743	-2.52855	0.0114535
LOC110260685	-1.96239	0.659375	-2.97613	0.00291908
LOC110260707	-1.85813	0.936415	-1.9843	0.0472219
LOC110260734	-1.08796	0.473614	-2.29715	0.02161
LOC110260735	-2.63557	0.569623	-4.62686	3.71251e-06
LOC110260768	-1.00909	0.451185	-2.23654	0.0253164
LOC110260804	-5.26817	1.91306	-2.75378	0.00589107
LOC110260905	-1.52456	0.563687	-2.70462	0.00683817
LOC110260913	-2.67498	0.910921	-2.93657	0.00331864
LOC110260938	-1.73865	0.644016	-2.6997	0.00694026
LOC110260973	-1.83615	0.560953	-3.27328	0.00106309
LOC110260979	-0.983539	0.387901	-2.53554	0.0112273
LOC110261003	-0.954461	0.443344	-2.15287	0.0313291
LOC110261013	-3.28523	1.54854	-2.1215	0.0338798
LOC110261040	-2.05422	1.03048	-1.99346	0.0462112
LOC110261048	-0.616225	0.230258	-2.67624	0.00744537
LOC110261184	-1.59309	0.662294	-2.40542	0.016154
LOC110261187	-2.40554	1.03379	-2.32691	0.0199701
LOC110261244	-2.42636	0.813397	-2.983	0.00285437
LOC110261306	-0.988413	0.345485	-2.86094	0.00422387
LOC110261308	-1.41141	0.521774	-2.70502	0.00683009
LOC110261317	0.818921	0.371681	2.20329	0.0275745
LOC110261326	-2.15992	0.86788	-2.48873	0.0128201
LOC110261375	-1.71135	0.596522	-2.86888	0.00411934
LOC110261410	-2.18478	0.917285	-2.38179	0.0172286
LOC110261427	-1.4043	0.690572	-2.03353	0.0419989
LOC110261430	-3.27494	1.30966	-2.50061	0.012398
LOC110261443	-2.40884	0.666485	-3.61425	0.000301221
LOC110261447	-2.56589	0.844918	-3.03685	0.00239065
LOC110261484	-1.91048	0.944242	-2.0233	0.0430425
LOC110261532	-1.82295	0.801241	-2.27516	0.0228963
LOC110261540	-2.08486	0.999144	-2.08665	0.0369202
LOC110261586	-3.22506	1.14686	-2.81206	0.00492246
LOC110261613	-2.5556	0.708485	-3.60714	0.000309593
LOC110261632	-1.44432	0.596459	-2.42148	0.0154572
LOC110261643	-2.49247	0.763997	-3.26241	0.0011047
LOC110261647	-1.74083	0.699553	-2.48849	0.0128286
LOC110261712	-6.61423	1.8537	-3.56812	0.000359553
LOC110261718	-1.78238	0.721011	-2.47206	0.0134336
LOC110261946	-5.09256	1.45645	-3.49655	0.00047131
LOC110261969	-1.22291	0.586328	-2.0857	0.0370057
LOC110261979	-2.28457	0.628265	-3.63631	0.000276568
LOC110262013	-1.63789	0.594044	-2.75718	0.00583014
LOC110262074	-1.45867	0.692913	-2.10513	0.0352797
LOC110262128	-0.94315	0.452055	-2.08636	0.0369461
LOC110262143	-1.78176	0.907361	-1.96367	0.0495679
LOC110262147	-3.60847	1.72507	-2.09178	0.0364583
LOC110262166	-2.69186	1.32138	-2.03717	0.0416331
LOC110262272	-0.92395	0.443734	-2.08221	0.037323
LOC110262290	-1.6354	0.584979	-2.79565	0.00517956
LRAT	-1.82177	0.378028	-4.81914	1.44179e-06
LRIG1	-1.4199	0.503125	-2.82216	0.00477021
LRRC34	-0.783563	0.35759	-2.19123	0.0284349
LRRC3B	-1.88377	0.858766	-2.19357	0.0282661
LRRC40	-0.819136	0.335819	-2.43922	0.0147191
LRRC45	-0.878993	0.405024	-2.17022	0.0299899
LRRC4C	-1.11183	0.434078	-2.56137	0.0104261
LRRC66	-0.840476	0.370942	-2.26579	0.0234642
LRRC8E	-0.996831	0.433486	-2.29957	0.0214727
LY49	-2.33137	1.05857	-2.20238	0.0276381
LYAR	0.676952	0.225851	2.99733	0.00272352
LYZL6	-2.58688	1.29056	-2.00447	0.0450202
MAN1C1	-1.06407	0.509391	-2.08891	0.036716
MAP3K12	-0.790282	0.318402	-2.48202	0.0130638
MAPK10	-1.71693	0.644529	-2.66385	0.00772515
MAPK8IP1	0.649592	0.236517	2.74649	0.00602367
MARVELD1	0.730878	0.327798	2.22966	0.0257697
MAST4	-0.762805	0.349352	-2.18348	0.0290002
MBLAC1	-0.913214	0.380605	-2.39938	0.016423
MBLAC2	0.680127	0.322448	2.10926	0.0349221
MC2R	-1.58451	0.607714	-2.60733	0.00912511
MCHR1	-1.44214	0.668679	-2.15669	0.0310297
MDGA2	-1.17747	0.563284	-2.09037	0.0365843
MDM4	-0.815426	0.374857	-2.1753	0.0296077
MEFV	1.57779	0.741106	2.12897	0.0332568
METTL1	0.83694	0.325756	2.56922	0.0101927
METTL21A	0.795456	0.371829	2.13931	0.0324109
MEX3A	-2.89368	0.843746	-3.42957	0.000604547
MGAT5	-0.777707	0.35187	-2.21021	0.0270905
MGP	0.688234	0.236729	2.90727	0.00364602
MILR1	-0.623569	0.311666	-2.00076	0.0454183
MIR101-1	-3.25029	1.0008	-3.24771	0.00116339
MIR30A	-3.73424	1.28368	-2.90901	0.00362571
MIR9794	-3.94133	0.878617	-4.48583	7.26295e-06
MIS18A	0.76922	0.370823	2.07436	0.0380461
MKRN2OS	0.661195	0.273835	2.41457	0.0157538
MLKL	-0.757126	0.26066	-2.90465	0.00367662
MOCS3	-0.599706	0.300278	-1.99717	0.0458068
MORN4	0.782706	0.363535	2.15304	0.0313157
MPP5	-0.611695	0.196755	-3.10892	0.00187775
MRGBP	0.626097	0.203962	3.06968	0.00214289
MROH2B	-1.43363	0.7111	-2.01607	0.0437929
MRPL11	0.59452	0.221326	2.68618	0.00722749
MRPS12	0.67542	0.167691	4.02778	5.63065e-05
MTF1	-0.824794	0.404752	-2.03777	0.0415725
MTMR7	-1.47773	0.494964	-2.98552	0.00283099
MYLK2	-3.15051	1.34969	-2.33424	0.0195832
MYLK3	-1.36893	0.654679	-2.091	0.0365283
MYOC	2.93545	1.24967	2.34898	0.0188249
MYOF	-0.968542	0.382348	-2.53314	0.0113045
NADK2	-1.16276	0.392607	-2.96162	0.00306021
NAIF1	-1.09371	0.362607	-3.01624	0.00255929
NAMPT	0.841917	0.317901	2.64836	0.00808827
NANOS1	-1.05601	0.483266	-2.18516	0.0288773
NAT8	-1.07428	0.518063	-2.07365	0.0381122
NAV1	-0.758008	0.217378	-3.48704	0.000488389
NDC1	-0.77746	0.348487	-2.23096	0.0256838
NDUFAF2	0.613189	0.290016	2.11433	0.0344872
NDUFAF6	-0.76155	0.36664	-2.0771	0.037792
NDUFAF7	-0.937952	0.428794	-2.18742	0.0287118
NEGR1	-1.02205	0.514051	-1.98822	0.0467875
NEK11	-1.27972	0.60163	-2.12709	0.0334127
NEUROG1	-1.37346	0.684188	-2.00743	0.0447034
NFAT5	-1.02124	0.283359	-3.60403	0.000313316
NFATC3	0.598331	0.195342	3.06299	0.00219139
NFIB	-0.749733	0.331154	-2.264	0.0235742
NLGN3	-1.07024	0.528927	-2.02342	0.0430302
NME9	-1.78529	0.734711	-2.42993	0.0151019
NMRK2	1.33508	0.645986	2.06673	0.0387593
NNAT	-0.89076	0.36255	-2.45693	0.0140129
NOC3L	-0.655345	0.264538	-2.47732	0.0132372
NOCT	0.783982	0.318998	2.45764	0.0139853
NPC1	1.1677	0.587415	1.98787	0.0468262
NPHP1	-1.01751	0.400951	-2.53774	0.0111571
NPR1	-0.688574	0.338975	-2.03134	0.0422204
NPY5R	-2.14862	1.02484	-2.09655	0.0360334
NR1D2	0.58539	0.249199	2.34909	0.0188194
NRIP2	-5.23045	2.35418	-2.22177	0.0262989
NRM	0.982085	0.397888	2.46824	0.0135778
NRP1	-1.20678	0.510469	-2.36406	0.0180757
NRSN1	1.72443	0.878045	1.96394	0.0495368
NTN5	-1.35765	0.552654	-2.4566	0.014026
NUDT16	0.795752	0.352728	2.25599	0.0240711
NWD1	-1.07355	0.526573	-2.03876	0.0414744
NYNRIN	0.981171	0.44621	2.1989	0.0278853
ORC6	0.700277	0.281745	2.4855	0.012937
OTOA	-0.939633	0.471848	-1.99139	0.0464383
OTOP2	-1.449	0.460196	-3.14865	0.00164028
OTOS	-2.84933	0.833383	-3.419	0.000628527
OTUD4	-0.903163	0.41297	-2.18699	0.028743
P2RY12	-1.3418	0.492027	-2.72708	0.00638972
P3H1	-0.648098	0.327983	-1.97601	0.0481534
PAGR1	-0.655944	0.22642	-2.89703	0.00376716
PBK	0.643096	0.299619	2.14638	0.0318427
PCSK5	-0.931378	0.270354	-3.44504	0.000570984
PCSK6	1.12298	0.522946	2.14741	0.0317607
PCYOX1L	-0.950512	0.300529	-3.16279	0.00156263
PDE4D	-0.701786	0.323056	-2.17233	0.0298305
PDGFA	-0.63608	0.286942	-2.21675	0.0266399
PELI2	-0.980844	0.482081	-2.0346	0.0418908
PEX2	-0.619132	0.301655	-2.05245	0.0401261
PFKFB1	-2.6701	0.940914	-2.83777	0.00454293
PGPEP1L	-0.690209	0.33102	-2.0851	0.0370605
PHF10	0.700605	0.207935	3.36935	0.000753448
PHGDH	1.23158	0.476302	2.58571	0.0097179
PHLDA1	-0.73413	0.298305	-2.461	0.0138549
PHYHIPL	-2.05527	0.509433	-4.03443	5.47344e-05
PIEZO2	-0.857131	0.405927	-2.11154	0.0347262
PIF1	1.45527	0.539415	2.69786	0.00697863
PIKFYVE	-0.722277	0.266245	-2.71283	0.00667112
PITPNC1	-0.646687	0.324679	-1.99177	0.0463958
PIWIL4	-1.10786	0.504718	-2.195	0.0281635
PKD1L2	-3.57146	1.28659	-2.7759	0.00550494
PLA2G1B	-2.3253	1.08787	-2.13748	0.032559
PLAC9	1.17014	0.4318	2.7099	0.00673026
PLAG1	-2.53172	0.728143	-3.47695	0.000507159
PLAGL2	-0.597218	0.292667	-2.0406	0.0412902
PLAT	1.52811	0.578941	2.63948	0.00830321
PLCB2	-0.728409	0.367004	-1.98475	0.0471727
PLCH1	-1.06491	0.451197	-2.36018	0.018266
PLCXD3	-1.23484	0.476469	-2.59164	0.00955196
PLD5	-1.17945	0.598367	-1.97112	0.0487103
PLK2	-1.00204	0.344968	-2.90473	0.00367572
PLK3	0.679429	0.31191	2.17829	0.0293845
PLVAP	0.643052	0.247629	2.59683	0.00940879
PLXNB1	-0.614429	0.269524	-2.27968	0.0226265
PMP22	0.861044	0.361547	2.38155	0.0172398
PNKP	-0.661352	0.253501	-2.60887	0.00908406
POGLUT1	-1.34608	0.395143	-3.40656	0.000657874
POLR3C	-0.586743	0.211283	-2.77705	0.00548552
POLR3H	-1.50776	0.31077	-4.85169	1.22415e-06
POP1	-0.872601	0.350082	-2.49257	0.0126824
PPP1R3A	-2.62004	0.911323	-2.87498	0.00404049
PPP2R5B	0.717174	0.247178	2.90144	0.00371447
PRAM1	-0.740597	0.288139	-2.57028	0.0101617
PRDM1	-0.663111	0.25549	-2.59544	0.00944686
PRDM10	-0.873196	0.433144	-2.01595	0.0438054
PRICKLE1	-0.710308	0.197826	-3.59057	0.000329956
PRIMPOL	0.688884	0.214027	3.21868	0.00128784
PRKCQ	-0.721354	0.30826	-2.34008	0.0192794
PROB1	-1.05288	0.466017	-2.25932	0.0238637
PRR22	-0.847522	0.409456	-2.06987	0.0384642
PRR5L	-0.829921	0.357731	-2.31996	0.0203433
PRRC2A	0.830988	0.269761	3.08046	0.00206681
PRRX2	1.84152	0.773136	2.38189	0.0172241
PRSS23	0.946553	0.461979	2.04891	0.040471
PSPN	-0.938328	0.430069	-2.18181	0.0291235
PTGS2	-1.62494	0.558203	-2.91102	0.00360249
PTPN11	0.62968	0.221698	2.84025	0.00450777
PTPRD	-0.759505	0.37103	-2.04702	0.0406563
PTPRK	-0.610412	0.277521	-2.19952	0.0278411
PTX3	-0.989069	0.46695	-2.11815	0.0341627
PUDP	-1.14832	0.390228	-2.9427	0.00325365
RAB11FIP4	-0.652021	0.266221	-2.44917	0.0143185
RAB26	-2.14448	1.03496	-2.07204	0.0382619
RAB40B	-0.909903	0.45425	-2.00309	0.0451679
RAB7B	-0.848447	0.27302	-3.10763	0.00188592
RABL2B	-1.53904	0.462187	-3.32991	0.000868728
RAD51B	-0.963545	0.476805	-2.02084	0.0432968
RAPGEF3	-1.05084	0.395912	-2.65422	0.0079492
RAPGEF4	-0.802812	0.306696	-2.61762	0.00885462
RARRES1	-0.698555	0.243579	-2.86788	0.00413233
RASSF8	0.644304	0.260196	2.47622	0.013278
RBAK	0.616336	0.276403	2.22985	0.0257576
RBM46	-3.32841	1.35614	-2.45432	0.0141152
RBP7	1.21729	0.575174	2.11638	0.0343128
RDH12	-1.98119	0.862642	-2.29666	0.0216382
RDX	0.611676	0.165233	3.70189	0.000214
REC114	-0.858103	0.423735	-2.02509	0.0428577
RELN	-0.7258	0.369653	-1.96346	0.0495922
RFX2	-1.12443	0.385687	-2.91538	0.00355251
RFX3	-1.60864	0.41601	-3.86683	0.000110261
RGS21	-1.11613	0.566704	-1.96951	0.0488942
RGS22	-1.08262	0.442397	-2.44716	0.0143987
RGS4	0.674261	0.184851	3.6476	0.000264701
RGS6	-1.1035	0.426685	-2.58623	0.00970319
RHBDL3	-2.92789	1.2947	-2.26144	0.0237322
RHNO1	0.643404	0.271266	2.37186	0.017699
RHOBTB1	-1.04303	0.470163	-2.21844	0.0265247
RHOG	1.00684	0.41928	2.40135	0.0163347
RHOU	0.672737	0.251103	2.67913	0.00738147
RIBC1	-1.11696	0.538423	-2.0745	0.0380326
RIMBP2	-1.08778	0.508843	-2.13776	0.0325364
RIMKLA	-1.67479	0.440545	-3.80163	0.000143748
RIOX1	-0.870742	0.313364	-2.77869	0.00545785
RNASE6	-0.915292	0.365015	-2.50755	0.0121573
RNF13	-0.879661	0.318552	-2.76144	0.00575479
RNF133	-1.36592	0.693376	-1.96995	0.0488443
RNF165	-1.91825	0.585594	-3.27573	0.00105389
RNF182	-0.908612	0.463072	-1.96214	0.0497464
RNF2	0.585523	0.209776	2.79118	0.00525156
ROBO4	-1.29033	0.537569	-2.4003	0.0163816
RRAD	0.674744	0.30277	2.22857	0.0258425
RSAD2	0.920668	0.396909	2.31959	0.0203629
RTTN	-1.04832	0.322465	-3.25097	0.00115014
RUBCN	0.641282	0.241241	2.65827	0.00785433
RYR2	-1.02506	0.434641	-2.35842	0.018353
S100G	1.89201	0.535339	3.53422	0.000408981
SALL1	-1.30367	0.644378	-2.02315	0.0430576
SALL3	-1.06964	0.500269	-2.13814	0.0325054
SAMD4B	-0.766275	0.385102	-1.9898	0.0466133
SEMA5A	-0.831867	0.370803	-2.24342	0.0248697
SEMA6D	-0.912261	0.33168	-2.75042	0.00595184
SERGEF	-0.611349	0.278741	-2.19325	0.0282893
SETBP1	-0.864634	0.36186	-2.38941	0.0168753
SFT2D2	-0.989454	0.387057	-2.55635	0.0105776
SFT2D3	-1.08816	0.474247	-2.29451	0.0217611
SFXN3	-0.598785	0.28617	-2.09241	0.0364016
SGPP2	-1.27535	0.301655	-4.22785	2.35936e-05
SH2D7	-2.89407	1.10664	-2.61519	0.00891788
SH3GL2	0.801482	0.276978	2.89366	0.00380775
SHROOM4	-1.33324	0.664802	-2.00547	0.044913
SIDT1	-1.44486	0.387165	-3.73191	0.000190036
SIGMAR1	-0.623438	0.234213	-2.66184	0.00777139
SIM1	-2.6689	0.93358	-2.85878	0.00425279
SIPA1L2	-0.618235	0.302869	-2.04126	0.0412247
SIRPA	-0.796351	0.33075	-2.40771	0.0160529
SIRPB2	1.53748	0.711543	2.16078	0.0307127
SKIDA1	-1.88974	0.640626	-2.94984	0.00317941
SLC10A5	-0.932764	0.272864	-3.41842	0.000629847
SLC10A7	-0.833107	0.294826	-2.82576	0.00471685
SLC16A10	-0.900505	0.450564	-1.99862	0.0456496
SLC16A11	-0.817167	0.308825	-2.64605	0.00814375
SLC16A12	-2.06513	1.03421	-1.99683	0.045844
SLC16A14	-1.21257	0.447668	-2.70863	0.00675608
SLC16A6	-0.704739	0.359564	-1.95998	0.0499982
SLC17A8	-1.46415	0.555119	-2.63755	0.00835074
SLC1A2	-1.2939	0.526181	-2.45905	0.0139307
SLC22A18	-1.0362	0.422053	-2.45515	0.0140826
SLC25A23	-0.829743	0.33319	-2.4903	0.0127636
SLC2A12	-1.00606	0.426227	-2.36038	0.0182563
SLC2A13	-1.14993	0.466252	-2.46633	0.0136506
SLC35D2	-0.998947	0.488447	-2.04515	0.0408404
SLC35F1	-1.60524	0.735961	-2.18115	0.0291726
SLC36A3	-2.14452	0.954818	-2.246	0.024704
SLC38A6	0.801484	0.364437	2.19924	0.027861
SLC38A9	-0.843573	0.390914	-2.15795	0.0309319
SLC39A14	-0.675208	0.288394	-2.34127	0.0192184
SLC43A1	-0.957041	0.455107	-2.10289	0.0354753
SLC4A8	-1.07911	0.507692	-2.12552	0.0335433
SLC5A10	-1.79112	0.881784	-2.03125	0.0422296
SLC6A7	-1.031	0.48607	-2.12109	0.0339145
SLC7A2	-1.32698	0.665284	-1.99461	0.0460858
SLC9A4	-1.48459	0.736626	-2.01539	0.043864
SLCO3A1	-1.50972	0.607589	-2.48476	0.0129638
SLFN11	-1.74617	0.622658	-2.80438	0.00504141
SLIT2	-0.747794	0.333315	-2.24351	0.024864
SLITRK4	-1.81093	0.79638	-2.27395	0.0229689
SMAD6	-0.607395	0.291899	-2.08084	0.0374486
SMIM19	-0.801382	0.36937	-2.16959	0.0300377
SMOX	0.695596	0.288772	2.4088	0.0160049
SMTNL2	-1.19511	0.537047	-2.22533	0.0260591
SNAI2	-0.784826	0.393843	-1.99274	0.0462902
SNAPC3	0.759549	0.235554	3.22451	0.00126186
SPARC	1.02581	0.354741	2.89171	0.00383157
SPICE1	-1.02638	0.507541	-2.02226	0.0431499
SPON1	-0.941094	0.371706	-2.53183	0.011347
SPZ1	-1.85162	0.57886	-3.19873	0.00138032
SRPX	0.710217	0.326376	2.17607	0.02955
SSX2IP	0.737611	0.341208	2.16176	0.0306365
ST3GAL4	-1.10901	0.340147	-3.2604	0.00111255
ST6GAL2	-0.851432	0.394293	-2.15939	0.0308198
ST7	-0.820931	0.305764	-2.68486	0.00725612
STAG1	0.734484	0.195644	3.75419	0.000173905
STAT4	-0.994291	0.507045	-1.96095	0.0498846
STAU2	0.761429	0.242508	3.13981	0.00169058
STEAP1	-1.69656	0.85506	-1.98414	0.04724
STK33	-1.46323	0.678884	-2.15534	0.0311353
STMN3	-0.707496	0.30462	-2.32255	0.0202034
STOX1	-1.39516	0.609668	-2.2884	0.0221145
STRIP2	-1.11957	0.548554	-2.04094	0.0412568
SULT1A3	0.672619	0.329613	2.04063	0.0412874
SULT2A1	-1.6279	0.774998	-2.10053	0.0356826
SYTL5	-0.969569	0.456425	-2.12427	0.0336478
SYVN1	0.74622	0.297302	2.50997	0.0120741
SZT2	-0.594403	0.25432	-2.33723	0.0194275
TAF1C	-0.713852	0.334741	-2.13255	0.032962
TAF7L	-1.8922	0.850173	-2.22566	0.0260367
TANC2	-0.671175	0.320966	-2.09111	0.0365181
TBC1D24	0.682823	0.295495	2.31078	0.020845
TCAIM	-0.780908	0.227327	-3.43517	0.000592188
TCAP	-0.883962	0.44445	-1.98889	0.0467133
TCIRG1	-0.829244	0.270852	-3.06161	0.00220147
TCN1	1.7319	0.785059	2.20607	0.0273789
TCTEX1D2	0.711885	0.242579	2.93465	0.00333927
TDRD15	-1.43569	0.603812	-2.37771	0.0174204
TENM3	-1.68152	0.524615	-3.20524	0.00134948
TEX10	1.01094	0.214747	4.7076	2.50648e-06
TEX47	-1.49025	0.682966	-2.18203	0.0291071
TFAP2B	-1.14009	0.549236	-2.07578	0.0379142
TGFB2	-0.719979	0.363109	-1.98282	0.0473881
THAP9	-0.916764	0.366633	-2.5005	0.012402
THNSL2	0.836479	0.409805	2.04116	0.0412346
TIMD4	0.92999	0.341425	2.72385	0.00645263
TMED3	0.760119	0.346228	2.19543	0.0281327
TMEFF2	3.2726	1.36195	2.40288	0.0162664
TMEM119	0.740653	0.261547	2.83181	0.00462848
TMEM132D	-1.17501	0.450755	-2.60676	0.00914039
TMEM134	0.637817	0.250624	2.54491	0.0109305
TMEM144	-1.07424	0.445066	-2.41366	0.015793
TMEM156	0.727547	0.330485	2.20146	0.0277038
TMEM161A	-1.27853	0.623761	-2.04971	0.040393
TMEM168	-0.815761	0.410383	-1.98781	0.0468332
TMEM173	-0.994765	0.482948	-2.05978	0.0394199
TMEM192	0.978084	0.385835	2.53498	0.0112454
TMEM201	-1.01495	0.246514	-4.11722	3.83475e-05
TMEM245	-0.786924	0.26882	-2.92733	0.0034189
TMEM265	-0.803002	0.380109	-2.11256	0.0346386
TMEM63A	-0.665737	0.280198	-2.37595	0.0175038
TMEM63B	-0.87897	0.430725	-2.04067	0.0412832
TMEM88	-0.91274	0.461067	-1.97962	0.0477458
TMSB15A	0.890434	0.362727	2.45483	0.0140951
TNFAIP3	-0.71073	0.276123	-2.57396	0.0100541
TNFRSF21	0.603524	0.277803	2.17249	0.0298186
TNFSF14	-1.03105	0.424662	-2.42793	0.0151855
TPCN2	-1.21123	0.409866	-2.9552	0.00312471
TPST1	0.893487	0.250018	3.57369	0.000351988
TRAIP	-0.645358	0.319008	-2.02301	0.043072
TRERF1	-1.2784	0.453399	-2.81959	0.00480854
TRIM13	-0.787579	0.294635	-2.67307	0.007516
TRIM65	-1.03743	0.346112	-2.99739	0.00272305
TRIM66	-0.758094	0.30965	-2.44823	0.014356
TRIT1	-0.738631	0.35269	-2.09428	0.0362351
TRNAA-UGC	-2.64653	1.03882	-2.54763	0.0108458
TRNAV-UAC	-2.06828	0.734692	-2.81516	0.0048753
TRNAY-GUA	-2.38319	1.204	-1.97939	0.0477716
TRPC5	-1.24211	0.54951	-2.26039	0.0237968
TRPM4	-0.704817	0.336407	-2.09513	0.0361596
TRUB1	-1.19797	0.498245	-2.40439	0.0161997
TSC2	-0.809434	0.380777	-2.12574	0.0335249
TSHZ1	-0.907656	0.348921	-2.60132	0.00928652
TSPAN10	0.927638	0.374969	2.4739	0.0133645
TSPAN17	-0.954195	0.341626	-2.7931	0.00522053
TSPYL5	-0.642651	0.319079	-2.01408	0.0440013
TSSC4	-0.662384	0.237364	-2.79059	0.00526124
TTBK1	4.92413	1.72165	2.86011	0.00423492
TTC21A	-1.29863	0.330118	-3.93385	8.35976e-05
TTC23L	-0.836684	0.364311	-2.29662	0.0216404
TTC25	-1.22236	0.419469	-2.91407	0.00356756
TTC33	0.602001	0.250433	2.40384	0.0162237
TUBGCP3	0.720736	0.185346	3.88859	0.000100826
TULP4	-0.911505	0.292772	-3.11336	0.00184968
TUSC3	-2.0982	0.478573	-4.38427	1.16373e-05
UBL4B	-1.02965	0.51489	-1.99975	0.0455269
UGCG	-1.28992	0.343801	-3.75192	0.000175484
UGGT2	-1.35055	0.63451	-2.12849	0.0332964
UIMC1	-0.729591	0.355599	-2.05172	0.0401964
ULK1	0.639113	0.255817	2.49832	0.0124784
UNC13D	-0.900907	0.357965	-2.51674	0.0118445
UNC79	-1.39188	0.473671	-2.93849	0.00329817
UTRN	-0.915455	0.344263	-2.65917	0.00783334
UTS2	-5.11877	1.77815	-2.87871	0.00399308
UXS1	0.641814	0.322152	1.99227	0.0463412
VASH2	1.43769	0.623976	2.30408	0.0212184
VAV3	-0.895136	0.449009	-1.99358	0.0461978
VEZF1	-0.740824	0.367358	-2.01663	0.0437342
VGLL4	-0.607657	0.262546	-2.31448	0.0206416
VSIG10L	-1.412	0.662139	-2.13248	0.0329676
VWA2	-1.23557	0.617344	-2.00143	0.0453466
WDFY1	0.721737	0.319736	2.25729	0.0239898
WDR35	-0.696168	0.30817	-2.25904	0.0238811
WDR5B	0.585609	0.267929	2.18568	0.0288388
WDR62	-0.661289	0.276602	-2.39076	0.0168135
WDR78	-1.37885	0.488788	-2.82095	0.00478814
WDR83	-0.630373	0.235026	-2.68214	0.00731532
WEE1	0.657631	0.283097	2.32299	0.0201799
WRAP73	0.803033	0.310518	2.58611	0.00970668
XXYLT1	-1.62871	0.486707	-3.34637	0.000818756
YEATS2	0.683557	0.226956	3.01185	0.00259659
YIPF4	-0.663595	0.325698	-2.03746	0.0416044
ZBTB17	-0.645085	0.222268	-2.90229	0.00370451
ZBTB20	-0.973395	0.42696	-2.27983	0.0226179
ZBTB37	-0.765885	0.352179	-2.1747	0.0296526
ZC3H12C	-0.960526	0.427437	-2.24718	0.0246288
ZFAND4	-1.22137	0.345649	-3.53356	0.000410002
ZFAT	-1.11439	0.465171	-2.39566	0.0165903
ZFHX2	-0.94798	0.476658	-1.98881	0.0467227
ZFYVE28	3.23173	1.23484	2.61713	0.00886733
ZHX3	-0.991235	0.352114	-2.8151	0.00487626
ZKSCAN4	-1.01778	0.472255	-2.15514	0.0311507
ZNF114	-0.9768	0.352083	-2.77434	0.00553132
ZNF175	-0.713729	0.318982	-2.23752	0.0252523
ZNF212	0.761117	0.297775	2.55602	0.0105878
ZNF248	0.798682	0.289548	2.75837	0.00580901
ZNF251	-0.839353	0.293366	-2.86111	0.0042216
ZNF260	-0.756958	0.309946	-2.44223	0.014597
ZNF276	-0.691461	0.322658	-2.14301	0.0321121
ZNF331	-0.741182	0.316749	-2.33997	0.0192854
ZNF333	-1.12521	0.255682	-4.40081	1.07846e-05
ZNF35	-1.28129	0.235284	-5.44572	5.15967e-08
ZNF385A	0.785	0.29252	2.68358	0.00728391
ZNF385B	-1.29049	0.546339	-2.36207	0.0181732
ZNF414	-0.668432	0.203017	-3.29249	0.00099303
ZNF470	-1.28847	0.45774	-2.81486	0.0048799
ZNF594	-1.14604	0.528796	-2.16727	0.0302144
ZNF615	-0.746505	0.245164	-3.04492	0.00232741
ZNF653	-0.628526	0.251976	-2.49439	0.0126173
ZNF674	-0.75691	0.264278	-2.86407	0.00418236
ZNF697	-1.02063	0.407099	-2.50709	0.012173
ZNF835	-1.37868	0.582706	-2.36601	0.0179812
ZNHIT2	-0.834544	0.348533	-2.39444	0.0166456
ZPLD1	-2.63408	0.935948	-2.81434	0.00488772
ZSCAN25	-0.970739	0.289036	-3.35854	0.000783553
ZSCAN26	-0.909442	0.445213	-2.04271	0.0410809

## Sheet: Table S4
Table S4. KEGG enrichment of DEGs between CON and LDA.
ExpectedGeneNum	RichFactor	rawP	adjP	TermName	GeneList
0.752507	13.2889	4.60757e-09	5.66732e-07	Organismal_Systems|Immune_system|Platelet_activation	GNAI1;COL1A2;P2RY12;PLCB2;COL1A1;ADCY9;MYLK3;MYLK2;F2R;COL3A1;
0.206625	38.7175	4.79628e-06	9.83237e-05	Organismal_Systems|Immune_system|NOD-like_receptor_signaling_pathway	MEFV;MAPK10;TMEM173;CASR;TNFAIP3;NAMPT;CXCL8;PLCB2;
0.293184	23.8758	6.8041e-06	0.000119558	Organismal_Systems|Immune_system|Leukocyte_transendothelial_migration	PTPN11;RAPGEF4;CLDN2;GNAI1;RAPGEF3;VAV3;CTNNA2;
0.98845	8.09348	1.79185e-05	0.000275497	Organismal_Systems|Immune_system|Chemokine_signaling_pathway	GNAI1;ADCY9;CX3CL1;CCL14;GNG8;CXCL8;PLCB2;VAV3;
0.519736	11.5443	2.67033e-05	0.000298591	Organismal_Systems|Immune_system|Th1_and_Th2_cell_differentiation	LAT;NFATC3;STAT4;IL2RG;MAPK10;PRKCQ;
0.580784	10.3309	2.20399e-05	0.000298591	Organismal_Systems|Immune_system|Hematopoietic_cell_lineage	KIT;CD19;ITGA6;IL7;CD8A;CD44;
0.582561	10.2994	5.10459e-05	0.000410118	Organismal_Systems|Immune_system|C-type_lectin_receptor_signaling_pathway	PTGS2;NFATC3;PLK3;CD209;PTPN11;MAPK10;
0.502475	11.9409	6.6812e-05	0.000483404	Organismal_Systems|Immune_system|Th17_cell_differentiation	IL1RAP;MAPK10;PRKCQ;IL2RG;NFATC3;LAT;
0.521386	9.58982	0.000160344	0.00103802	Organismal_Systems|Immune_system|Complement_and_coagulation_cascades	F5;PLAT;C4BPB;F11;F2R;
0.536109	9.32646	0.000266525	0.00149012	Organismal_Systems|Immune_system|IL-17_signaling_pathway	MAPK10;IL25;TNFAIP3;CXCL8;PTGS2;
0.627491	7.96824	0.00055281	0.00234468	Organismal_Systems|Immune_system|T_cell_receptor_signaling_pathway	CD8A;VAV3;LAT;NFATC3;PRKCQ;
0.383805	10.422	0.000753907	0.00272737	Organismal_Systems|Immune_system|RIG-I-like_receptor_signaling_pathway	MAPK10;IFNE;CXCL8;TMEM173;
0.609214	6.56584	0.00414821	0.0104129	Organismal_Systems|Immune_system|Natural_killer_cell_mediated_cytotoxicity	VAV3;LAT;FAS;PTPN11;
0.335068	8.95341	0.00558657	0.0134735	Organismal_Systems|Immune_system|Cytosolic_DNA-sensing_pathway	POLR3H;POLR3C;TMEM173;
0.300546	9.98183	0.00851088	0.0193859	Organismal_Systems|Immune_system|Fc_epsilon_RI_signaling_pathway	VAV3;LAT;MAPK10;
0.514786	5.82766	0.01457	0.0293789	Organismal_Systems|Immune_system|B_cell_receptor_signaling_pathway	NFATC3;VAV3;CD19;
0.626983	4.78482	0.0245204	0.0408189	Organismal_Systems|Immune_system|Toll-like_receptor_signaling_pathway	MAPK10;CXCL8;CD80;

## Sheet: Table S5
Table S5 The summary of groups
	Groups
	LDA		CON
	C-LDA	I-LDA	C-CON	I-CON
Piglets no.	3	3	2	2
	5	5	3	3
	7	7	4	4
	8	8	6	6
	9	9	7	7
	10	10	8	8
	11	11	10	10
	12	12	11	11
	13	13	12	12
	14	14	13	13
	15		14	14
			15	15
			16	16

## Sheet: Table S6
Supplementary Data 1. The absolute abundance of identified ARGs
Genes	C-LDA3	C-LDA5	C-LDA7	C-LDA8	C-LDA9	C-LDA10	C-LDA11	C-LDA12	C-LDA13	C-LDA14	C-LDA15	C-CON2	C-CON3	C-CON4	C-CON6	C-CON7	C-CON8	C-CON10	C-CON11	C-CON12	C-CON13	C-CON14	C-CON15	C-CON16	I-LDA3	I-LDA5	I-LDA7	I-LDA8	I-LDA9	I-LDA10	I-LDA11	I-LDA12	I-LDA13	I-LDA14	I-CON2	I-CON3	I-CON4	I-CON6	I-CON7	I-CON8	I-CON10	I-CON11	I-CON12	I-CON13	I-CON14	I-CON15	I-CON16
vanXYC	0	0	0	0	0	0	0	0	0	0	0	0	0	0	0	0	0	0	0	0	0.000393415	0	0	0	5.56502e-05	0	0	0	0	0	0	0	0	0	0	0	0	0	0	0	0	0	0	0	0	0	0
AAC_6'_IIb	0	0	0	0	0	0	0	0	0	0	0	0	0	8.4805e-05	0	0	0	0	0	0	0	0.000142052	0	0	0	0	0	0	0	0	0	0	0.00276453	0	0	0	0	0	0	0	0	0	0	0	0	0	0
Pseudomonas_aeruginosa_CpxR	0	0	0	0	0.000257068	0	0	0.00014519	0	0	8.50577e-05	0	0	0	0	6.23439e-05	0	0.000162129	0	0	0	0	0	0	0	0	0	0	0	0	0	0	0	0	0	0	0	0	0	0	0	0	0	0	0	0	0
QnrB58	0	0	0	0	0	0	0	0	0	0	0	0	0	0	0	0	0	0	0	0	0	0	0	0	0	0	0	0	0	0	0	0	0	0	0	0	0	0.000112818	0	0	0	0	0	0	0	0	0
OXA_1	0	0	0	0	0	0	0	0	0	0	0	0	0	0	0	0	0	0	0	0	0	0	0	0	0	0	0	0	0	0	0	0	0	0	0	0	2.22852e-05	0	0	0	0	0	0	0	0	0	0
CMY_1	0	0	0	0	0	0	0	0	0	0	0	0	0	0	0	0	0	0.000294235	0	0	0	0	0	0	0	0	0	0	0	0	0	0	0	0	0	0	0	0	0	0	0	0	0	0	0	0	0
mexX	0	0	0	0	0	0	0	0	0	0	0	0	0	0	0	0.000129063	0	0	0	0	0	6.83954e-05	0	0	0	0	0.00213983	0	0	0	0	2.26908e-05	0	0	0	5.99282e-05	0	0	0	0	0	0	0	0	0	0	0
sgm	0	0	0	0	0	0	0	0	0	0	0	0	0	0	0	0	0.00012147	0	0	7.43892e-05	0	0	0	0	0	0	0.00186072	0	0	0	0	0	0	0	0	0.000179305	0	0	0	0	0	0	0	0.000586223	0	0	0
dfrA23	0	0	0	0	0	0	0.000997775	0	0	0.00205059	0	0	0.000119442	0	0	0	0	0	0	0	0	0	0	0	0	0	0	2.56003e-05	2.00213e-05	6.67672e-05	0	0	0	0	0	0	0	0	0	0	0	0	0	0	0	0	0
vanSC	0	0	0	0	0	0	0	0	0	0	0.000107923	0	0	0	0	0	0	0	0	0	0	0	0	0	0	0	0	0	0	0	0	0	0	0	0	0	2.18304e-05	0	0	0	0	0	0	0	0	0	0
tetB_P_	0	9.39177e-05	0	3.30484e-05	8.02885e-05	0	8.9606e-05	9.99643e-05	7.2959e-05	0.000101872	0.000145272	0.000221164	0.000136322	0.000105576	0	5.6955e-05	4.86406e-05	0.000113147	0.000393706	0.000123659	8.55873e-05	7.03855e-05	0.000163304	0.000143075	9.42498e-05	0.00120625	0	0.000171167	0.000180882	0.000445988	0.000152807	5.97222e-05	0.0027499	5.9455e-05	0.000271353	0.000389414	0.000228517	0.000286166	0.000216264	0.000149332	0.000178645	0.000286501	0.000368259	0.000154281	0.000188733	0.000270997	0.00107341
LEN_19	0	0	0	0	0	0	0	0	0	0	0	0	0	0	0	0	0	0	0	0	0	0	0	0	0	0	0.00125872	0	0	0	0	0	0	0	0	0	0	0	0	0	0	0	0	0	0	0	0
CARB_21	0	0	0	0	0	0	0	0	0	0	0	0	0	0	0	0	0	0	0	0	0	0	0	0	0	0.000798183	0	0	0	0	0	0	0.00100528	0	0	0.00012007	0	0	0	0	0	0	0.000102591	0	0	0	0
pmrA	0	0	0.000156057	0	0.000102827	0.000466177	0	0	4.06008e-05	0	6.97001e-05	0	0.000577221	4.3614e-05	4.77833e-05	4.82492e-05	0	6.62028e-05	0	0.00119333	0	0.000136791	0.000235844	0	0	0	0.0016783	0	0	0.000108098	0	0	0.00294883	0	0	0	0	0	0	0	0	0	0	0	0	0	0.000266413
tet37	0	0	0	0	0	0	0	0	0	0	0	0	0	0	0	0	0	0	0	0	0	0	0	0	0	0.000322343	0	0	0	0	0	0	0	0	0	0	0	0.000141323	1.44275e-05	0	0	6.24397e-05	0	0	0	0	0
smeC	0	2.3396e-05	0	0.000209516	0	0	0	0	0	0	0	0.000273621	0.00108081	0	0	0	0	5.40431e-05	0.000138054	0	0	0.000120167	0	0	2.30169e-05	0	0	0	2.11336e-05	0	0	0	0	0	0	0	0	0.000227731	0	0	0	0	0	0	0	0	0
aadA16	0	0	0	0	0	5.9937e-05	0	0	0	0	0	0	0	0	0	0	0	0	0	0	0	0	0	0	0	0	0	0	0	0	8.57242e-05	0	0	0	0	0	0.000130234	0	0.000387969	0	0	0	0.000210443	0	0	0	0
TLA_3	0	0	0	0	0	0	0	0	0	0	0	0	0	0	0	0	0	0.000121832	0	0	0	0.000205186	0	0	0	0	0	0	0	0	0	0	0	0	0	0	0	0	0	0	0	0	0	0	0	0	0
AAC_3_IV	0	0	0	0	0	0	0	0.000115867	0	0	0	0	0	0	2.5004e-05	3.06524e-05	0	2.566e-05	0	9.35863e-05	0	4.19104e-05	0	0	0	0	0	2.35041e-05	3.30468e-05	0	0	0	0	0	3.27918e-05	3.7775e-05	5.68648e-05	0.000114007	7.68749e-05	0	0	3.10257e-05	0	0	0	0	0
aad_6_	0.00376215	0.00261257	0.00136519	0.00238561	0.00353379	0.00325333	0.00862233	0.00336719	0.00436377	0.00377924	0.0072381	0.00180992	0.00627865	0.0060074	0.00217225	0.00397924	0.00348937	0.00734189	0.00432287	0.00559212	0.0050873	0.00513723	0.00144771	0.00350223	0.00712639	0.00312403	0	0.00473324	0.00745308	0.00412535	0.00555144	0.00287018	0.00138227	0.00701984	0.00235192	0.000339593	0.00241904	0.00458313	0.00472814	0.00202392	0.000286517	0.0023396	0.00259241	0.000510367	0.0038623	0.000111117	0.0056329
blaI	0	0	0	0	0	0	0	0	0	0	0	0	0	0	0	0	0	0	0	0	0	0	0	0	0	0	0	0	0	0	0	0	0	0	0	0	0	0	0	0	0	0	0.000193113	0	0	0	0
dfrA20	0	0	0	0	0	0	0	0	0	0	0	0	0	0	0	0	0	0	0	0	0	0	0	0	0	0	0	0	0	0	0	0	0	0	0	0	0	0.000429393	0	0	0	0	0	0	0	0	0
tetX	0.0078023	0.00340922	0.00176255	0.00470232	0.00380746	0.00601527	0.00623695	0.0116448	0.00311604	0.00951696	0.00529358	0.0052896	0.00843232	0.00461595	0.00575951	0.00904682	0.00731459	0.00282028	0.00735804	0.00707112	0.00490314	0.00469456	0.0028569	0.00917792	2.47084e-05	0	0	2.00442e-05	3.88074e-05	2.22069e-05	2.66041e-05	0	0.00567083	0	0.000171755	0.000205596	1.66243e-05	0	2.49681e-05	0	2.31144e-05	2.93263e-05	0	0	4.31522e-05	0	0
CcrA	0	0	0	0	0	0	0	0	0	0	0	0	0	0.000208751	0	0	0	0.000128393	0	0.000138151	0	0	0	0	0.000118924	0	0	0	0	0	0	0	0	0	0	0.000272545	0	0	0	0	0	0	0	0	0	0	0
Pseudomonas_aeruginosa_catB6	0	0	0	0	0	0	0	0	0	0	0	0	0	0	0	0	0	0	0	0	0	0	0	0	0	0	0.00125872	0	0	0	0	0	0.0066766	0	0	0	0	0	0	0	0	0	0	0	0	0	0
lsaE	7.23126e-05	9.01803e-05	0.000100044	0.000131942	0	6.68118e-05	0.000738353	6.55575e-05	0	4.14009e-05	8.22922e-05	8.70729e-05	7.78009e-05	0.000214839	0	0.000133756	6.72335e-05	3.41692e-05	0.000204785	4.76014e-05	4.09358e-05	6.61061e-05	3.36669e-05	4.19902e-05	0.000379264	0.000826588	0	0.000476464	0.00109549	0.00100083	0.000427406	0.000362365	0.000620082	0.000295337	0.000244925	0.000201286	0.000215453	0.000775285	0.000440887	0.00140583	0.000296824	0.000360163	0.000449328	0.000261136	0.000373811	0.000113399	0.000775588
Escherichia_coli_mdfA	0	3.68245e-05	0	0	0.000135324	0.000357282	0.000199555	0	0	0	9.55886e-05	0	0.000167434	0	0	0.000306524	0	0	0	0.000102073	0	7.99817e-05	0.00177412	0	0	0.000556323	0.000728896	2.45933e-05	0.00026795	6.25435e-05	3.58845e-05	5.34972e-05	0	0	0.00024759	0.00504036	0	0.000121827	8.37848e-05	0.000254769	3.27795e-05	2.43204e-05	0.000423344	0	3.47878e-05	0.00746488	0
OXA_57	0	0	0	0	0	0	0	0.000152968	0	0.000590174	0	0.000374893	0	0	0.000173465	0	0	0	0	0	0.000115516	0	0	0.000711834	0	0	0	0	0	0	0	0	0	0	0	0	0	0	0	0	0	0	0	0.000218274	0	0	0
MuxA	0	0	0	0	0	0	0	8.92311e-05	0	0.000351762	0	0	0.000106705	0	0	0	0	0	0	0	0	0	0	0	0	0	0	0	0	0	0	0	0	0	0	0	0	0	0	0	0	0	0	0	0	0	0
DHA_2	0	0	4.53983e-05	0	0	0	0	0	0	0	0	0	0	0	0	0	0	0	0	0	0	0	0	0	0	0	0	0	0	0	0	0	0	0	0	0	0	0	0	0	0	0	0	0	0	0	0
RSA_2	0.000609656	0	0	0	0	0	0	0.000225426	0	0	0	0.00019651	0	0	0	0	8.32294e-05	0	0	0	0	4.67969e-05	0	0	0	0	0	0	0	7.08137e-05	0	0	0	0	0	0	0	0	0	0	0	0	0	0	3.59602e-05	0	0
OXY_3_1	0	0	0	0	0.000154241	0.000902581	0	0	0	0	0	0	0.000145693	0	0	0	8.81252e-05	0.000155771	0	0	0	0	3.78624e-05	0	0	0	0	0	0	0	0	0	0	0	0	0	0	0	0	0	0	0	0	0	0	0	0
tcr3	0	0	0	0	0	0.000204041	0.000473975	0	0.000124191	0	0	9.43248e-05	0	0	0	0	0	0.000129809	0	0	0	0	0	0	5.91585e-05	0.000356617	0	4.32878e-05	6.47657e-05	0.000320117	2.05738e-05	2.92138e-05	0	0.000203389	0	0	0	9.86794e-05	2.24629e-05	0	0	8.18758e-05	0	0	0	0	0
ErmD	0	0	0	0	0	0	0	0	0	0	0	0	0	0	0	0	0	0	0	0	0	0	0	0	0	0	0	0	0	0	0	0	0.00368604	0	0	0	0	0	0	0	0	0	0	0	0	0	0
CMY_115	0	0	0	0	0	0	0	0	0	0	0	0	0	0	0	0	0	0	0	0	0	0	0	0	0	0.00050317	0	0	0	0	0	0	0	0	0	0	0	0	0	0	0	0	0	0	0	0	0
PDC_90	0	0	0	0	0	0	0	0	0	0	0	0	0	0	0	0	0	0	0	0	0	0	0	0	0	0	0	0	0	0	0	0	0.00179321	0	0	0	0	0	0	0	0	0	0	0	0	0	0
vanTrL	0	0	0	0	0	0.000215504	0	0	0	0	0	4.16784e-05	0	0	0	0	0	0	0	0	0	0	0.00012711	0	0	0.000776396	0	0	0	0	0	0	0	0	0	0	0	0	0	0	0	0	0	0	0	0	0
APH_7''_Ia	0	0	0	0	0.00010957	0	0	0	0	0.000151671	0	0	0	0	0	0.000104349	0	0	0	0	0	0	0	3.19413e-05	0	0	0	0	0	0	0	0	0.00232803	0	0	0.000132166	0	0	0	0	0	0	0	0	4.73828e-05	0	0
mdtN	0	4.66033e-05	4.80174e-05	6.30419e-05	0.000128235	0.000301079	0	0	0	0	0	0	0.000238586	0	0	0	0	0	6.16062e-05	0.000147505	0	3.93671e-05	0.00249083	0	0	0.00116943	0.00109952	3.87519e-05	0.000420768	0.000118031	5.83195e-05	0.000107799	0	3.26922e-05	0.00030564	0.00574322	0	5.66386e-05	0.000191223	0.000113647	4.65359e-05	3.69677e-05	0.000684736	0	3.92217e-05	0.00914743	0
gimA	0	0	0	0	0	0	0	0	0	0	0	0	0	0	0	0	7.49065e-05	0	0	0	0	0	0	0	0	0.000153955	0	0	0	0	0	8.2906e-05	0	0	0	0	0	0	0	0	0	0	0	0	0.000172438	6.74523e-05	0
Bifidobacterium_ileS_conferring_resistance_to_mupirocin	0.000613764	0.000178043	0	0	0	0	0	0	0.000223919	0	0.000214473	0	0.00122321	8.67456e-05	0	0	0	0	0	8.79145e-05	0.00173931	0.00186273	9.15937e-05	0	0	0.00161058	0.00571699	0	0	0.000166039	0	0	0.00552906	0	8.96728e-05	6.6083e-05	0	8.30271e-05	0	5.44874e-05	0	0.000505977	0.000193113	0.000263049	2.62666e-05	2.85375e-05	0
MexT	0	0	0	0	0	0	0	0	0	0.000103775	0	0	0	0	0	0	0	0	0	0	0	0	0	0	0	0	0	1.8602e-05	0	0	0	0	0	0	0	0	0	0	0	0	0	0	0	0	0	0	0
evgS	0	5.34918e-05	0	0	0.000366776	0.000235345	0.000125145	0	0.000109202	0.000168523	0	0.00116581	0.000191825	0	5.88731e-05	0.000357245	0	0	6.55424e-05	0.000593679	5.54577e-05	0.000202006	0.00125258	2.70806e-05	0	0.00147723	0.00237003	2.92248e-05	0.000242596	0.000143342	0.000147865	9.25033e-05	0.00723793	4.99855e-05	0.000182506	0.0155642	0	9.52674e-05	0.000172781	0.00020011	5.1866e-05	3.96121e-05	0.000398033	0.000139104	4.67208e-05	0.00873241	0.00306065
CMY_98	0	0	0	0	0	0	0	0	0	0	0	0	0	0	0	0	0	0	0	0	0	0	0	0	0	0	0	0	0	0	0	0	0.00245736	0	0	0	0	0	0	0	0	0	0	0	0	0	0
OXA_182	0	0	0	0	0.000135941	0	0	0	8.94593e-05	0	0	0	0	0	0	0	0	0	0	0	0	0	0	0	0	0	0	0	0	0	0	0	0	0	0	0	0	0	0	0	0	0	0	0	0	0	0
SHV_21	0	0	0	0	0	0	0	0	0	0	0	0	0	0	0	0	0	9.29162e-05	0	0	0	0	0	0	0	0	0	0	0	0	0	0	0	0	0	0	0	0	0	0	0	0	0	0	0	0	0
TMB_2	0	0	0	0	0	0	0.000158219	0	0.000355637	0	0	0	0	0	0	0.000124577	0	0	0	0	0	0	0	0	0	0	0.00385555	0	0	3.24563e-05	0	0	0	0	0	0	0	0	0	0	0	0	0	0	0	0	0
APH_3''_Ib	0.000332016	0.0001244	0.000208075	0.000175	0.000142155	6.69884e-05	0.000241067	0.000171803	0.000110289	0.000245239	0.000195576	7.71355e-05	8.24505e-05	7.44629e-05	9.51471e-05	0.000312624	8.8043e-05	0.000128453	0.000263612	0.000193051	0.000108408	0.000206718	0.000234062	0.000264945	0.000119636	0.00112259	0.00412771	0.00133578	0.000904842	0.00089792	0.00320083	0.000164085	0.000610946	0.000272939	0.000228123	0.00511908	0.00176661	0.000612996	0.00101573	0.0383326	0.00123573	0.00304471	0.00123416	0	0.000885909	0.00238394	0.00075815
rgt1438	0.000108793	0	0	0	0	0.000524327	0	6.22542e-05	0	0	0	0	0	6.20524e-05	0	0	0	0	0	7.79886e-05	0	8.00727e-05	7.59557e-05	0	0	0	0	0	0	0	0	0	0.00276453	0	0	0	0	9.48881e-05	0	0	0	0	0	0	0	8.06495e-05	0
CfxA2	0.00657154	0.00173311	0.00182467	0.00401982	0.00627485	0.00404742	0.0083724	0.00627167	0.00693458	0.00686632	0.00521062	0.00488084	0.0037037	0.00508514	0.00454996	0.00688188	0.00621014	0.00282691	0.00491432	0.00245796	0.00887436	0.00362292	0.00183894	0.00455535	0	0	0	0	0	1.94738e-05	0	0	0.00112456	0	4.09034e-05	7.64085e-05	0	0	0	0	0	0	0	0	0	0	0
fusD	0	0	0	0	0	0	0	0	0	0	0	0	0	0	0	5.52296e-05	0	0	0	0	0	0	0	0	0	0	0	0	0	0	0	0	0	0	0	0	0	0	0	0	0	0	0	0	0	0	0
CARB_6	0	0	0	0	0	0	0	0	0	0	0	0	0.000130621	0	0	0	0	0	0	0	0	0	0	0	0	0	0	0	0	0	0	0	0	0	0	0	0	0	0	0	0	0	0	0	0	0	0
BUT_1	0	0	0	0	0	0	0	0	0	0	0	0	0	0	0	0	0	0	0	0.000113401	0	4.17328e-05	0	0	0	0	0	0	0	0	0	0	0	3.52386e-05	0	0.000253492	0	0	0	0	0	0	0	0	8.75552e-05	0	0
MOX_6	0	0	0	0	0	0	0	0	0	0	0	0	0	0	0	0	0	0	0	0	0	0	0	0	0	0	0	0	0	0	0	0	0	0	0	0.000239713	0	0	0	0	0	0	0	0	0	0	0
DHA_16	0	0	0	0	0	0	0	0	0	0	0	0	0	0	0	0	0	0	0	0	0	0	0	0	0	0	0	0	0	0	0	0	0	0	0	0.000174648	0	0	0	0	0	0	0	0	0	0	0
tet_W/N/W_	0.0123173	0.00116833	0.0031198	0.00545114	0.00497966	0.0047397	0.0400819	0.00786121	0.00518048	0.00298129	0.00779395	0.00247277	0.0104368	0.0182865	0.00941729	0.00414671	0.00294818	0.0065625	0.00255674	0.00572306	0.00427993	0.00188135	0.00359266	0.00924077	0.0043491	0.00361616	0.00111863	0.0034951	0.00708654	0.00350707	0.00757716	0.00324514	0.00481534	0.00646595	0.00217288	0.00274919	0.00371145	0.0047862	0.0039167	0.00129573	0.00984136	0.00356102	0.00277103	0.00576054	0.00504088	0.000158969	0.00606125
AAC_3_VIIa	0	0	0	0	0	0	0	0	0	0	0	0	0	0	0	0	0	0	0	0	0	0	0	0	0	0	0	0	0	0	0	0	0	0	0.000135159	0.00011114	0	0	0	0	0	0	0	0	0	0	0
vanXO	0	0	0	0	0	0	0	0	0.000195485	0	0	0	0	0.000203532	0	0	0	0	0	0	0	0	0	0	0	0	0	0	0	0	0	0	0	0	0	0	0	0	0	0	0	0	0	0	0	0	0
OXA_131	0	0	0	0	0	0	0	0	0	0	0	0	0	0	0	0	0	0	0	0	0	0	0	0	0	0	0	0	0	0.00021908	0	0	0	0	0	0	0	0	0	0	0	0	0	0	0	0	0
CTX_M_4	0	0	0	0	0	0	0	0	0	0.000181308	0	0	0	0	0	6.81165e-05	0	0	0	0	0	0	0	0	0	0	0	0	0	0	0	0	0	0	0	0	0	0	0	0	0	0	0	0	0	0	0
tet_Y_	0	0	0	0	0	0	0	0	0	0	6.28282e-05	0	0	0	9.87202e-05	0	0	0	0	0	0	0	0	0	0	0.000589427	0	1.51542e-05	1.24723e-05	0	0	0	0	0.000927656	0	0	6.09431e-05	0	0	0	0	0	0	0	0.000326557	0	0
bcrC	0	0	0	0.000124308	0	0	0	0	9.21573e-05	0	0	0	0	0	0	0	0	0	0	0	0	0	0	0	0	0	0	0	0	0	0	0	0	0	0	0	0	0	0	0	0	0	0	0	0	0	0
ErmC	0.000227235	0	2.48979e-05	0	0.000160956	0	0.000102549	0	3.01606e-05	0.000106842	0	2.68826e-05	0.000499694	8.09974e-05	3.37294e-05	8.62536e-05	0.000160514	0.000106994	3.11877e-05	2.65941e-05	0	0	0	0	0.000744652	8.59582e-05	0	6.32952e-05	0.0026167	0.000141582	8.60741e-05	0.000305131	0.00201057	0.00257139	4.18674e-05	0.00300394	0.000170277	0.000109819	7.65932e-05	0.000813808	0.00892185	0	0.000152848	0.000443855	0.000122042	0	0.00256336
vanM	0	0	0	0.00031521	0	0	0	0	0	0	0	0	0	0	0	9.0822e-05	0	0	0	0	0	5.56437e-05	0	0	0	0	0	0	0	0	0	0	0	0	0	0	0	0	0	0	0	0	0	0	0	0.000109922	0
CMY_93	0	0	0	0	0	0	0	0	0	0	0	0.000127104	0	0	0	0	0	0	0	0	0	0	0	0	0	0	0	0	0	0	0	0	0	0	0	0	0	0	0	0	0	0	0	0	0	0	0
mtrC	0	0	0	0	0	0	0	0	0	0	0	0	0	0	0	0	0.000167344	0	0	0	0	0	0	0	0	0	0	0.00010367	0	0	0	0	0	0	0	0	0	0	0	0	0	0	0	0	0	0	0
mepA	0	0	0	0	0	0	0	0	0	0	0	0	0	0	0	0	0	0	0	0	0	0.000155276	0	0	1.89827e-05	0	0	0	0	0	0	0	0	0	0	0	0	0	0	0	0.000755916	0	0	0	0	0	0
ADC_41	0	0	0	0	0	0	0.000149666	0	0	0	0	0	0	0	0	0	0	0	0	0	0	0	0	0	0	0	0	2.35012e-05	0	0	0	0	0	0	0	0	0	0	0	0	0	0	0	0	0	0	0
poxtA	0.00161195	0.00121915	0.000491256	0.0297732	0.00172593	0.00103474	0.00335885	0.00070009	0.00109028	0.00193065	0.00131137	0.00130096	0.00225617	0.00197116	0.00104277	0.00122062	0.00124103	0.00165767	0.00195955	0.00137584	0.00126785	0.00113036	0.0008462	0.000866633	3.34649e-05	0	0	2.83428e-05	0.000926976	3.41423e-05	6.48614e-05	0.000279184	0	0.00140743	0.000253585	0.0018461	0.000452612	5.33591e-05	6.86631e-05	0.00088861	0.00682089	6.64764e-05	9.76504e-05	0.001783	0.000245829	0.000186365	0.00334997
AAC_6'_If	0	8.54853e-05	0	0	0	0	0	0	0	0	0	0	0	0	0	0	0	0	0	0	0	0	0	0	0	0	0	0	0	0	0	0	0	0	0.000107939	0	0	0	0	0	0	0	0	0	0	0	0
SME_5	0	3.41941e-05	0	0	0	0	0	0.000423329	0	0.000183416	0	0	0	0	0	0	0	8.82704e-05	0	0	0	0	0	0	0	0	0	0	0	0	0	0	0	0	0	0	0	0	0	0	0	0	0	0	0	0	0
opcM	0	0	0	0	0	0	0	0	0	0	0	0	0	0	0	0	0	9.45754e-05	0	0	0	0	0	0	0	0	0	0	0	0	0	0	0	0	0	0	0	0	0	0	0	0	0	0	0	0	0
CTX_M_85	0	0	0	0	0	0	0	0	0	0	0	0	0	0	0	0	0	0	0	0	0	0	0	0	0	0	0.00268879	0	0	0	0	0	0	0	0	4.80053e-05	0	0	0	0	0	0	0	0	0	0	0
lmrD	0.000169734	0	0	0	0	0.00359622	0.00134321	5.73628e-05	0	0	0.00031365	0.000364035	0	0	8.09505e-05	0	0	0.000303429	0.000118465	0	0	0	0	0.00258874	1.47643e-05	0	0	0	0	0	0	0	0	0	0	0	0	0	0	0	0	0	0	0	6.71257e-05	0	0.000247383
vatF	0	0	0	0	0	0	0	0	0	0	0	0	0	0	0	0	0.000187266	0	0	0	0	0	0.00915937	0	0	0	0	0	0	0	0	0	0	0	0	0	0	0	0	0	0	0	0	0	0	0	0
vanG	0.000113156	0	0	0	0	0.00011803	0	0	0	0	0.000506909	0	0.000118207	0	0	4.33469e-05	0.000119777	0	6.2659e-05	7.55515e-05	0	4.97421e-05	7.41473e-05	0.000188744	0	0	0	0	0	0	0	0	0	0	0	0	0	0	0	0	0	0	0	0	0	0	0
aadK	0	0	0	0	0	3.55182e-05	0.000108581	0	0.000143135	0	0	0	0	0	0	0	0	0.000135801	0	0	0	0	0	0	0	0	0	0	0	0	0	0	0	0	0	0	0	0	0	0	0	0	0	0	0	0	0
QnrB26	0	0	0	0	0	0	0	0	0	0	0	0	0	0	0	0	0	0	0	0	0	0	0	0	0	0.000251585	0	0	0	0	0	0	0	0	0	0	0	0	0	0	0	0	0	0	0	0	0
apmA	0	0	0	0.000101837	0	0	0	0	0	0	0	0	0	0	0	0	0	0	0	0	0	0	0	0	0	0	0	0	0	0	0	0	0.0035386	0	0	0	0	0	0	0	0	0	0	0	0	0	0
OXA_213	0	0	0	0	0	0	0.00109386	0	0.00012926	0	0	0.000283456	0	0	0	0	0	0	0	0	0	0	0	0	0	0	0	0	0	0	0	0	0	0	0	0	0	0	0	0	0	0	0	0	0	0	0
vanXM	0	0	0	0	0	0	0	0	0	0.000162772	0	0	0	0	0	0	0	0	0	0.000126138	0	0	0	0	0	0	0	0	0	0	0	0	0	0	0	0	0	7.38018e-05	0	0	0	0	0	0.000394573	0	0	0
PDC_85	0	0	0	0	0	0	0	0	0	0	0	0	0	0	0	0.000104795	0	0	0	0	0	0.000117249	0	0	0	0	0	0	0	0	0	0	0	0	0	0	0	0	0	0	0	0	0	0	0	0	0
fexA	0.000102696	0	0.000215944	0	0.000120757	0.000413011	0	0	0	0	0	2.93112e-05	0.000337627	4.2899e-05	0.000254951	0.000104751	0.000272637	0.00036171	5.25933e-05	0	0	2.03912e-05	0	6.62611e-05	1.5354e-05	0.000332741	0.000594397	3.60466e-05	1.63615e-05	4.90398e-05	0	1.86128e-05	0	1.1279e-05	0	0	0	6.88404e-05	3.21527e-05	0	0.00074754	0	7.532e-05	0	0	0	0.00131695
mexY	0	0.000262958	0	0	0	0	0	0	0	0	0	0	0.000189401	0	0	0.000569702	0	0	0	0	0	0	0	0	0	0.000171916	0	0	0	7.41858e-05	0	1.83687e-05	0.000526578	0	0.000205821	0	0	8.30271e-05	6.368e-05	0.000104718	0	0	0	0	4.93944e-05	0	0
lsaA	0	0	0	0	0	0	9.88866e-05	0	0	0	0	0	0.000122194	0	0	0.000123848	0.000110777	0	0	0	0	0	0	0	0	0	0	0	0	0.000116843	0	0	0	0	8.88188e-05	0	0	0	0	0	0	0	0	0	0	0	0
PDC_8	0	0	0	0	0	0	0	0	0	0	0	0	0	0	0	0	0	0	0	0	0	0	0	0	0	0	0	0	0	0	0	0	0.00368604	0	0	0	0	0	0	0	0	0	0	0.000186525	0	0	0
macB	0	0	0	0.000157037	0	0	0	5.33253e-05	0.00078194	0	0	0	0	6.91353e-05	0	0	0.000116193	9.6295e-05	0	0	0	0	0	0	0	0	0	0	0	0	0	5.5547e-05	0	0	0	0	0	8.30271e-05	0	0	0.000285297	0	0	0.000246214	0	8.83304e-05	0.000230891
patB	0	0	0	0	0	0	0	0	0.00146614	0	0	0	0	0	0	0	0	0	0	0	0	0	0	0	0	0	0	0	0	0	0	0	0	0	0	0.000203756	0	0	0	0	0	0	0	0	0	0	0
Erm_37_	0	0	0	0	0	0	0	0	0	0	0	0	0	0	0	0	0	0	0	0	0	0	0	0	0	0	0	0	0	0	7.21888e-05	2.41089e-05	0	0	0	0	0	7.59105e-05	0	0	0	0	0	0.000636052	0	0	0
IMI_1	0	0	0	0	0	9.58992e-05	0	0	0	0	0	0	0	0	0	0	0	0	0	0	0	0	0	0	0	0	0	0	0	0	0	0	0	0	0	0	0	0	0	0	0	0	0	0	0	0	0
CTX_M_116	0	0	0	0	0	0	0	0	0	0	0	0	0	0	0	0	0	0	0	0	0	0	0	0	0	0	0	0	2.99009e-05	0	0	0	0	0	0	0	0	0	0	0	2.31949e-05	0	0	0	0	0	0
facT	0	0	0	0	0	0	0	0	0	0	0	0	0	0	0	0	0	0	0.000408108	0	0	0	0	0.000126682	0	0.00110914	0	0	0	0	0	0	0	0	7.14634e-05	0.000209578	0	0	0	0	0	0	0	0	0	0	0
AQU_1	0	0	0	0	0	0	0	0	0	0	0	0	0	0	0	0	0	0	0	0	0	0	0	0	0	0	0	0	0	0	0	2.67053e-05	0	0	0	0	0	0	0	0	0	0	0	0	0	0	0
CTX_M_151	0	0	0	0	0	5.44882e-05	0	0	0	0	0	0	0	0	0	0	0	0	0	0	0	0	0	0	0	0	0	0	0	0	0	0	0.00513413	0	0	0	0	0	0	0	0	0	0	0	0	0	0
AAC_3_IIa	0	7.71233e-05	0.00011544	3.25378e-05	3.86345e-05	0	0	0	0	0	0	0	0	7.26899e-05	3.35298e-05	7.5474e-05	0	0	0.000102607	0.000337827	0	0	5.2704e-05	9.40921e-05	1.55943e-05	0.000182661	0	2.09272e-05	0.000186355	0.0013116	0.000710585	1.02713e-05	0	0.000146734	8.3042e-05	0.000449399	0.000252203	9.10308e-05	0.000167158	0.0028528	9.60932e-05	0.000248816	0.000408934	0	4.84147e-05	0.000292137	0.000221237
efrB	0	0	0	0	0.000114579	0	0	0	0	9.38914e-05	0	0	0	0	4.98157e-05	8.75784e-05	0	0	0	0	0	0	0	0	0	0	0	0	0	0	0	0	0.0020734	0	0	0	0	4.42811e-05	0	0	0	0	0.000218096	0	0	0	0
FosA4	0	0	0	0	0	0	0	0	0	0	0	0	0	0	0	0	0	0	0	0	0	0	0	0	0	0	0	0	0	0	0	0	0	0	0	0	0	0	0	0	0	0	0	0	0	6.54684e-05	0
vanI	0.000399435	6.43941e-05	0.000210642	0.000113362	0.000482643	2.65048e-05	0.000589312	0	0.000240143	4.44081e-05	0.000296626	0.00028435	0.000439554	0.000534289	0.00021914	0.000178446	0.000201088	0.000384615	0.000172989	0.000520972	0.000186241	0.000349013	0.000489655	3.66385e-05	0	0	0	0	1.42814e-05	4.25586e-05	0	0	0	0	0	0	0	0	4.0949e-05	0	0	0	0.000351741	0	0	0	0
tetA_46_	0	0	0	0	0	0.000145934	0	0	0	0	0	0	0	0	0	0	0	0	0	0	5.17317e-05	0	0	0	0	0.000477545	0	0	0	0	0	0	0	0	0	0	0	0	0	0	0	0	0	0	0	0	0
cphA4	0	0	0	0	0	0	0	0	0	0	0	0	0	0	0	0	0	0	0	0	0	0	0	0	0	0	0	0	0	0	0	0	0	0	0	0	0	0	0	0.000176367	0	0	0	0	0	0	0
CPS_1	0	0	0	0	0	6.53858e-05	0	0	0	0	0	0.000122622	0	0	0	0	0	0	0	0	0	0	0	0	0	0	0	0	0	0	0	0	0	0	0	0.000124749	0	0	0	0	0	0	0	0	0	0	0
ADC_6	0	0	0	0	0	0	0.000123885	0	0	0	0	0	0	0	0	0	0	0	0	0	0	0	0	0	0	0	0	0	0	0	0	0	0	0	0	0	0	0	0	0	0	0	0	0	0	0	0
adeJ	0	0.000117921	0.000179103	0	0	6.84995e-05	0	0.000176203	0	4.9917e-05	0.0004182	0	0.000167823	0	0.000112716	0.00106055	0.000248898	0.000100561	0.000309726	0.000348086	0	0.00012467	0.000134352	0.000132487	0	0	0.00133739	0	0	0	0	0	0.00480788	0	0	8.94538e-05	0	0	0	0.000108096	0	0	0.000214103	0	7.10742e-05	0	0
Erm_36_	0	0	0	0	0	0	0	0	0	8.96236e-05	0	0	0	0	0	0	0	0	0	0	0	0	0	0	0	0	0	0	0	0	0	0	0	0	0	0.000305634	0	0	3.5248e-05	0	0	0	0	0	0	0	0
IND_2a	0	0	0	0	0	0	0	0	0	0	0	0	0	0	0	0	4.84309e-05	0	0	5.37255e-05	0	5.7935e-05	0	0	0	0	0	0	0	0	0	0	0	0	0	0	0	0	0	0	0	0	0	0	0.002172	0	0
PmpM	0	0	0	0	0	0.000139853	0	0	9.98559e-05	0	0	0	0	0	0	0	0	0	0	0	9.89564e-05	0	0	0	0	0	0.000538322	0	0	0	8.57242e-05	0	0	0	0	0	0	0.000358911	0	0.000107403	0	0.000105462	0.000238757	0	7.63844e-05	0	0
LRA_12	0	0	0	0	0	0	0	0	0	0	0	0	0	0	0	0	0	0	6.89249e-05	0	0	7.24187e-05	0	0	0	0	0	0	0	0	0	0	0	0	0	0	0	0	0	0	0	0	0	0	0	0	0
RSA_1	0.0018825	0	0	0	0	0	0	0	8.94593e-05	0	0	0	0	0	0	0	0	0	0	0	0	0	0	0	0	0	0	0	0	0	0	0	0	0	0	0	0	0	0	0	0	0	0	0	0	0	0
vanWI	0	0	5.94501e-05	4.82665e-05	0	0	0.000577894	0	0	0	0	0	0	0	0	0	0	7.13296e-05	0	0	0	0	0	0	0	0	0.000983829	0	0	0	0	0	0.00263289	0	0	0	0	0	0	0	0	0	0	0	0	0	0
PER_3	0	0	0	0	0	0	0	0.000189976	0	0	0	0	0	0	0	0	0	0	0	0	0	0	0	0	0	0	0	0	0	0	0	0	0	0	0	0	0	0	0	0	0	0	0	0	0	0	0
CTX_M_123	0	0	0	0	0	0	0	0	0	0.000219888	6.13169e-05	7.99092e-05	0.000218606	4.20135e-05	0	0.000156483	0	0	0	0	3.37738e-05	8.94848e-05	0	6.12895e-05	0	0	0	0	0	0	0	0	0	0	0	0	0	0	0	0	0	0	0	0	0	0	0
lmrB	0	0	0	0	0	0	0	0	0	0	0	0	0.000116554	0	0	0	0	0	0	0.000141029	0	0	0	0	0	0	0	0	0	0	0	0	0	0	0	0	0	0	8.9576e-05	0	0	0	0	0	0	0	0
oqxA	0	0	0	0	0.000107418	0.000474708	0	0	0	0	0	0	0.000257688	4.14164e-05	0	0.00160074	0	7.79899e-05	0	0	0.00019461	0	0.00302339	0	0	0	0	0	2.24649e-05	0	0	0	0	0	0	0.00266494	0	0	2.40262e-05	0	0	0	0	0	3.97217e-05	0.00956807	0
AAC_6'_Ib9	0	0	0	0	0	7.9916e-05	0	0	0	0	0	0	0	0	0	0	0	0.000176541	8.04124e-05	7.25294e-05	0	0	0.000163124	0	0	0	0	0	0	0	0	0	0	0	0	0	0	0	0	0	0	0	0	0	0	0	0
ANT_4'_IIa	9.36462e-05	0	0	3.6024e-05	0	0	0	0	0	0	0	0	0	0.000131311	0	0.000143045	0	0	0	0	0	0	0	0	0	0.000273503	0.000648433	0	0	0	0	0	0.00560493	0	0	0	0	0	0	0	0	0	0	0	0	6.74523e-05	0.000157426
OXA_215	0	0	0	0	0	0	0	0	0	0	0	0	0	0	0.000241431	0	0	0	0	0	0	0	0	0	0	0	0	0	0	0	0	0	0	0	0	0	0	0	0	0	0	0	0	0	0	0	0
ACT_22	0	0	0	0	0	0	0	0	0	0	0	0	0	0	0	0	0	0	0	0	0	0	0	0	0	0	0	0	0	0	5.14345e-05	0	0	0	0	0	0	0	0	0	0	0	0	0	0	0	0
vanHF	0	0	0	0	0.000140711	0	0	0	0	0	0	0	0	0	0	0	0	0	0	0	0	0	0	0	0	0	0.00187704	0	0.000259944	0.000194738	0	5.59327e-05	0	0	0.00026769	0.00568479	0	0	8.3391e-05	0.000121007	2.90581e-05	0	0.000355649	0	4.6988e-05	0	0
cmlA6	0	4.55108e-05	3.51479e-05	0	0.000157546	0.000424696	0	0	3.95857e-05	3.9322e-05	4.24569e-05	5.35272e-05	0.000184891	0	1.88745e-05	6.2278e-05	0	0	7.59139e-05	7.81887e-05	3.67212e-05	4.05601e-05	0.0025263	0.000184723	0	0	0	1.56097e-05	0.000119103	1.63798e-05	1.67116e-05	1.70829e-05	0	0	0.000150498	0.00342061	0	0.000123354	4.59001e-05	7.79296e-05	3.63635e-05	1.99909e-05	9.57516e-05	0	4.07087e-05	0.00853858	0
Escherichia_coli_acrR_with_mutation_conferring_multidrug_antibiotic_resistance	0	2.5281e-05	0	0	0.000120157	0.000346303	0	0	0	0	0	0	0.000309822	0	0	2.68628e-05	0	0	3.98871e-05	5.82026e-05	0	0	0.00178777	0	0	0.000851623	0	3.7979e-05	0.000498612	9.73688e-05	0	6.48262e-05	0	7.38874e-06	0.000273447	0.00684564	0	6.03833e-05	0.000118546	9.56683e-05	4.98977e-05	3.05694e-05	0.000581349	0	6.61934e-05	0.0102039	0
ErmN	0.000123443	0	0	0	0	0	0	0	0	0	0	0	0	0.00012115	0	0	0	0	0	0	0	0	0	0	0	0	0	0	0	6.25942e-05	0	0	0	0	0	0	0	0	0	0	0	0	0	0	0	0	0
ErmT	0.000543148	4.7174e-05	6.65159e-05	0	0.000471955	0.00121733	0.000135616	0.000121178	6.33372e-05	0.000346057	0.000118348	0	0	0.000149656	0	0.000110698	0	0	7.45514e-05	0	0	4.24523e-05	0.000106352	0	0.00163957	0.000750818	0	0.000130925	0.0082642	0.000608682	0.000634797	0.000626992	0.00171514	0.00520063	6.15786e-05	0.000510231	0.000182979	0.000168087	0.000174791	0.00181875	0.00197832	5.88929e-05	0.000322183	0	0.000499275	0.000345246	0.000678537
ErmF	0.0286211	0.00426298	0.00305038	0.00626223	0.0220107	0.0136038	0.039047	0.00757855	0.0135074	0.00991234	0.0159189	0.0211551	0.00947898	0.0179431	0.0126438	0.0165542	0.0130157	0.00510602	0.00996184	0.00544593	0.010804	0.0109433	0.00669948	0.00919962	3.59696e-05	0	0	1.09868e-05	1.70969e-05	0	5.8489e-05	0	0.00165665	0	0.000163001	0.000353819	3.06974e-05	0	2.59047e-05	0	1.07255e-05	0	0	0	1.79002e-05	4.5948e-05	0.000346337
tetT	0.000109642	0	0	0	0	0	0	0	0	0	0	0	0	0	0	0.000101204	7.1719e-05	0	0	0	0	0	0	0	0	0.000191018	0.00342319	0	7.23609e-05	8.94178e-05	0	0	0.00245736	0	3.98546e-05	0	2.88687e-05	0.000650466	5.37181e-05	0	0	9.5546e-05	0.000104219	0.000410356	0	4.19986e-05	0
myrA	0	0	0	0	0	0	0	0	0	0	0	0	9.12774e-05	0	2.89109e-05	0	0	0.000110338	0	0.000323431	0	0.000117249	0	0	0	0	0	0	0	0	0	0	0	0	0	0	0	0	0	0	0	0	0	0	0	0	0
IND_3	0	0	0	0	0	0	0	0	0	0	0	0	0	0	0	0	0	0	7.38481e-05	0	0	0	0	0	0	0	0	0	0	0	0	0	0	0	0	0	0	0	0	0	0	0	0	0	0	0	0
arr_5	0	0	0	0	0	0	0	0	0	0	0	0	0	0	0	0	0	0	0	0	0	0	0	0	0	0	0	0	0	0	0	0	0	0	0	0	0	0	0	0	0	0	0.00251945	0	0	0	0
cmlv	0	5.73579e-05	0	0.000199294	0.000724786	0	0	0.000310869	0.000715097	0.000233214	0.000881368	0.00145975	0.000997917	8.20693e-05	0.000182792	7.91031e-05	0	0.00019932	0	0	0.00033709	0	0	0.0010046	0	0	0	0	0	0	0	2.10405e-05	0	0	0	0	0	0	0	9.30826e-05	0	0	0	0	0	0	0
ROB_1	0.000119648	5.37496e-05	0	4.1954e-05	0.00021173	0.000136115	0.000337809	0.00012991	0.0233337	0.000233662	0.00023985	0.000767236	6.80852e-05	0.000285369	0	0.000248425	0	0	0.00122566	0.000148535	0.000306961	6.30311e-05	0.000190457	0.000817496	0.00915078	0.00106745	0.00812925	0.00366226	0.0301699	0.00813928	0.0112747	0.00101582	0.000903442	0.00189914	0.000369603	0.00296844	0.00777715	0.000431234	0.000374634	0.0373405	0.00941143	0.0103927	0.011461	0.000633638	0.00126486	0.00421665	0.00237257
CTX_M_7	0	0	0	0	0	0	0	0	0	0	0	0	0.000303041	0	0	0	0	0	0	0	0	0	0	0	0	0	0	0	0	0	0	0	0	0	0	0	0	0	0	0	0	0	0	0	0	0	0
vanRM	0.000565779	0.00254328	0	0	0.000830954	0.000136999	0.000307647	0	0	0.00165198	0.00107537	0	0.00390827	0.000181725	0.001737	0.00487336	0	0.000189151	0.00133096	0.000345378	0.000497609	0.000635101	0.000171109	0.00361007	0	0	0	0	0	9.94405e-05	1.7736e-05	0	0.00153585	2.19304e-05	8.88188e-05	0.000116432	2.9387e-05	0	1.79464e-05	0	0	0	0	0.000132373	0	0	0.000269373
LRA_18	0	3.72826e-05	0	0	0	0	0	0.000285167	7.03746e-05	0.00011669	0	0.000132753	0	0	0.000153235	9.34026e-05	0	0	0	0	2.56122e-05	0	0	5.69276e-05	0	0	0.00206058	0	0	0.00020772	0	0	0	0	0	0	0	0	3.07258e-05	0	0	0	0	0	0	0	0
tet_E_	0	0	0	0.000101837	0	0	0	0	0	0	0	0	0	0	0	0	0	0	0	0	0	0	0	0	0	0	0	0	0	0	0	2.10405e-05	0	0	0	0	0	0	0	0	0	0	0	0	0	0	0
APH_2''_Ig	0.000198023	0	0	0	0	0	0	0	0	0	0	0	0	0	0	0	0	0	0.000124291	0	0	0	0	0	0	0	0	0	0	5.65367e-05	0	0	0	0	0	0	0	0	0	0	0	0	0	0	0	0	0
MCR_1	0	0	0	0	0.000104482	0.000500728	0	0	0	0	0	0	0.000220152	0	0	0	0	0	0	0	0	0	0.00197489	0	0	0	0	0	0	0	0	0	0.0035386	5.65379e-05	0	0.00332814	0	0	0	0.000139624	0	0	0	0	2.28161e-05	0.00985034	0
Pseudomonas_aeruginosa_catB7	0	0	0	0	0	0	0	0	0	0	0	0	0	0	0	0	0	8.27535e-05	0	0	0	0	0	0	0	0	0	0	0	0	0	0	0	0	0	0	0	0	0	0	0	0	0	0	0	0	0
SPM_1	0	0	0	0	0	0	0	0	0	0	0	0	0	0	0	0	0	0	0	0	0	0	0	0	0	0	0.0033918	0	0	0.000135778	0	0	0.00368604	0	0	0	0	3.07508e-05	0	0	0	0	0	0	0	0	0
IMP_51	0	0	0	0	0	0	0	0	0	0	0	0	0	0	0	0	0	0	0	0	0	0	0	0	0	0	0.000648433	0	0	5.31103e-05	0	7.01351e-06	0.00251321	0	0	0.00011114	0	0	0	0	0	0	0.000161659	4.66314e-05	2.13582e-05	7.30733e-05	0
IMP_40	0	0	0	0	0	0	0	0	0	0	0	7.59394e-05	0	0	0	0	0	0	0	0	0	6.95547e-05	0	0	0	0	0	0	0	0	0	0	0	0	0	0	0	0	0	0	0	0	0	0	0	0	0
TriA	0	0.00011398	0	0	0	0	0	0	0.000127954	0	0	0	0	0.000139679	4.25509e-05	0.000190726	0	0	0	0	0	0	9.58211e-05	0	0	0	0	0	0	0	0	0	0	0	0	0	0	0	0	0	0	0	0	0	0	0	0
opmE	0	6.35034e-05	0	0	0	0	0	0	0	0	0	0	0	0	0	0	0	0	0	0	0.000290272	0	0	0	0	0	0	0	0	0	0	0	0	0	0.000129527	0.000122254	0	0	0	0	0	0	0	0.000315659	0	0	0
MexI	0	0	0.00260938	0	0.00270963	0	0	0	0	0	0	0	0	0.000130842	0.00200189	0	0	9.80782e-05	8.61561e-05	0.000314856	0.000435408	0	0	0	0	0	0	0	0	4.61221e-05	0	0	0	0	0	9.91245e-05	0	0	0	0	0	0	0	0	5.4921e-05	0	0
AAC_3_Ib/AAC_6'_Ib''	0	0	0	0	0	0	0	0	0	0	0	0	6.7643e-05	0	0	0	0	0	0	0	0	0	0	0	0	0	0	0	0	0	0.000112905	0	0	0	0	0	0	0	0	0	0	0	0	0	0	0	0
blaF	0	0	0	0	0	0	0	0	0	0	0	0	0	0	0	0	0	0	0	0	0	0	0	0	0	0.000474252	0	0	0	0	0	0	0	0	0	0.000125388	0	0	0	0	0	0	0	0	0	0	0
QnrS6	0.00018844	0.000104037	0	4.69461e-05	0.000156428	3.06061e-05	0	0	3.369e-05	0.000139838	0.000134593	0	8.0596e-05	0	0.000172235	0	0.000215157	0	2.93297e-05	0	0	6.11193e-05	6.62593e-05	0	0	0	0	0	0	0	0	0	0	0	0	0	0	0	0	0	0	0	0	0	0	0	0
vatB	9.50509e-05	0	0	0	0	0	0.000443012	0	0	0.000353144	0.000185867	0	0.000265161	0	0	0	0	0	0	0	0	8.20745e-05	0	0	0	0	0	0	0	0	0	0	0	0	0	0	0	0	0	0	0	0	0	0	0	0	0
AAC_6'_Ib_SK	8.62139e-05	0	0	0	0.000200513	0	0	0	0	0	0	0	0	0	0	0	0	3.43274e-05	0.0007419	0	0	0	0	0	0	0	0	0	0	0	0	0	0	0	0	0.000212615	0	0	0	0	0	0	0	0	0	0	0
OXA_54	0	0	0	0	0	0	0	0	0	0	0	0	0	0	0	0	0	0	0	0	7.14342e-05	0	0	0	0	0	0	0	0.000289108	0	0	0	0	0	0	0	0	0	0	0	0	0	0	0	0	0	0
OXA_242	0	0	0	0	0	0	0	0	0	0	0	0	0	0	0	0	0	0	0	0	0	0	0	0	0	0	0	0	0	0	0	0	0	0	0	0	0	0	0	0	0	0	0	0	0	7.06643e-05	0
APH_4_Ib	0.000133124	5.22969e-05	0	0.000273906	0	0.000582	0	0.00036563	0	0	0.00012	9.66366e-05	0	0.000330946	0	0.000224384	0.00182023	0.000115135	0.000165143	0	0	0	0.00027127	0.000136724	0	0.000762532	0	0	0	7.30266e-05	0	0	0	0	0	0	0	0	0	0	0	0	0	0.000469685	0	0	0
catV	0	0	0	0	0	8.4617e-05	0	0	0	0	0	0	0	0	0	0	0	0	0	0	0	0	0	0	0	0	0	0	0	0	0	0	0	0	0	0	0	4.9754e-05	0	0	0	0	0	0	0	0	0
dfrA15	0	0	0	0	0.000128534	0	0	0	0	0	0	0	0	0	0	0	0	0	0	0	8.88588e-05	0	0	0	0	0	0	0	2.22135e-05	0	0	0	0	0	0	0	0	0	0	0	0	0	0	0	0	0	0
vanRN	0	0	0	0	0	0	0	0	0	0	0	0	0	0	0	0	0	0	0	0	0	0.000123112	0	0	0	0	0	0	0	0	0	0	0	0	0	0	0	0	0	0	0	0	0	0	0	0	0
CMY_68	0.000590378	0	0	0	0	0	0	0	0	0	0	0	0	0	0	0	0.000100321	0	0	0	0	0	0	0	0	0	0	0	0	0	0	0	0	0	0	0	0	0	0	0	0	0	0	0	0	0	0
APH_3'_VIa	0	0	0	0	0	0	0	0	0	0	0	0	0	0	0	0	0	0	0	0	0	0	0	0	0	0	0	0	0	0	0	0	0	0	0	0	0	9.17743e-05	0	0	0	0	0	0	0	0	0
OprA	0	0	0	0	0	0	0	0	0	0	0	0	0	0	0	0	0	0	0	0	0	0	0.000195749	0	0	0	0	0	3.9016e-05	0	0	0	0	0	0	0	0	0	0	0	0	0	0	0	0	0	0
AAC_6'_It	0	8.33482e-05	0	0	0	0	0	0.000267693	6.59762e-05	0.000125189	6.97001e-05	5.60053e-05	0	0	0	0.00020435	0	0	0	0.000211544	9.52456e-05	5.12966e-05	0	0	0	0	0	0	0	0	0	0	0	0	0	0	0	0	0	0	0	0	0	0	0	0	0
ykkC	0	0	0	0	0	0	0	0	0	0	0	0	0	0	0	0	0	0	0	0	0	0	0	0	0	0	0	0	0	0	0	0	0	0	0	0	0	0	0	0	0	0	0	0	3.74655e-05	0	0
CTX_M_34	0	0	0	0	0	0.00121016	0	0	0	0	0	0	0	0	0	0	0	0	0	0	0	0	0	0	0	0	0	0	0	0	0	0	0	0	0	0	0	0	0	0	0	0	0	0	0	0	0
vanSB	0	0	0	0	0	0	0	0	0	0	0	0	0	0	0	0	0	0	0.000157543	0	0	0	9.8863e-05	0	0	0	0	0	0	0	0	0	0	0	0	0.000166709	0	0	2.84827e-05	0	0	0	0	0	0	0	0
ErmQ	0.000999981	0.000702968	0.000487122	0.000251435	0.00094039	0.000985012	0.000704727	0.000726299	0.000851042	0.00108631	0.00135294	0.00042894	0.000851568	0.000840161	0.000249441	0.00220934	0.00041155	0.000131721	0.000503579	0.000511642	0.000968699	0.000628284	0.000222442	0.00091014	0.00315579	0.00192573	0.00160278	0.00266806	0.00336467	0.00237421	0.00250893	0.00360221	0.0041697	0.00226254	0.00363681	0.000880178	0.00686314	0.00668507	0.00250629	0.00029873	0.00201871	0.00502286	0.00497562	0.00426659	0.00280005	0.00027177	0.00630028
dfrE	0	0	0.000132412	0	0.000109123	0	0	0	0	9.06538e-05	0	0	0	0	0	0	0	0	0	0	0	0	0	0	0	0	0	0	0	0	0	0	0	0	0	0	0	0	2.3681e-05	0	0	0	0.000215981	0	0	0	0.000209901
tet_39_	0	0	0.000108561	0	0	0	0	0	0	0	0	0	0	0	0	0	0	6.94261e-05	0	7.99222e-05	0	0	0	0	0	0	0	4.95701e-05	0	0	0	2.47978e-05	0	0	0	0	2.48332e-05	0	0	0	0	0	0	0	0	0	0
cphA7	0	0	0	0	0	0	0	0	0	0	0	0	0	0	0	0	0	0	0	0	0	0	0	0	0	0	0	0	0	4.49395e-05	0	0	0	0	0	0	0	0	1.132e-05	0	0	0	0	0	0	0	0
LRA_17	0	0	0	0	0	0	0	0	0	0	0	0	0	0	0	0	0	0.000129176	0	0	0.000112884	3.00273e-05	0	0	0	0	0	0	4.22673e-05	0	0	0.000101696	0	0	7.22943e-05	0	0	0	0	0	0	1.85269e-05	0	0	0	0	0
AER_1	0	0	0	0	0	8.86929e-05	0	0	0	0	0	0.00012073	0	0	0	0	0	0.00010307	7.63539e-05	0	2.60723e-05	0	5.86999e-05	0	0	0	0	0	0	0	0	0	0	0	0	0.000166709	0	0	0	0	0	0	0	0	0	0	0
AAC_6'_Ib_cr	0	0	0	0	0	0	0	0	0	0	0	0	0	0	0	0	0	0	0	7.73647e-05	0	0	0	0	0	0	0	0	0	0	0	0	0	0	0	3.74246e-05	0	0	0	3.35097e-05	0	0	0.000149223	0.000476306	0	7.94973e-05	0
aadA5	0	0	0	0	7.4264e-05	0.00016044	0	0	0	0	0	0	0.000182439	0	0	4.90439e-05	0	0	0	0	2.37928e-05	0	0.00250014	0	9.45277e-06	0	0	2.39456e-05	2.79102e-05	2.07005e-05	0	1.02999e-05	0	0	0.000163732	0.00268447	2.23888e-05	0.000114593	0.000222147	0	0	3.50503e-05	0	0	1.45439e-05	0.0087443	0.000486086
npmA	0	0	0	0	0	0	0	0	0	0	0	0	0	8.30742e-05	0	0	0	0	0	0	0	0	0	0	4.77001e-05	0	0	0	0	0	0	0	0	0	0	0	0	5.67706e-05	0	0	0	0	0	0	2.72131e-05	0	0.000164922
catB10	0	0	0.000339086	0	0.000244214	0.000923474	0.000239281	0	0.000469164	0.000321913	0	0	0	0	0	0.000166507	0.000218477	0.000106251	0	0	0.000991763	0.000478768	0.00011534	0.000818938	0	0	0	0	0	0	0	0	0	0	0.000141303	0	0	0	0	0	0	0	0	0	0	0	0
eptA	0	3.89364e-05	0.000388851	0.000288538	0.000258326	0.000384997	0	0	9.04817e-05	0	0	0	0.000800491	9.95536e-05	0	0.000113452	0	0.000152776	2.52604e-05	6.35294e-05	0.000220495	0.000535069	0.00205393	0	7.50123e-06	0.00101017	0.00144244	4.38402e-05	0.000348821	0.000110339	5.53331e-05	6.75754e-05	0	4.85202e-05	0.00054717	0.0126767	1.47036e-05	9.3996e-05	0.000125946	0.000191601	4.136e-05	7.31575e-05	0.00104219	0	6.83506e-05	0.00998279	0
IMP_45	0	0	0	0	0	0	0	0	0	0	0	0	0	0	0.000161901	0	0	0	0	0	0	0	0	0	0	0	0	0	0	0	0	0	0	0	0	0	0	0	0	0	0	0	0	0	0	0	0
AAC_3_IIb	0	0	0	0	0.000116239	0	0	0	0	0.000135049	0	0	0.00013617	0	0	0	0	0	0	0	0	7.63484e-05	0	0	0	0	0	0	0	0	0	0	0	0	0	0	0	0	0	0	0	0	0	0	3.00563e-05	0	0
Mycobacterium_tuberculosis_rpsL_mutations_conferring_resistance_to_Streptomycin	0	0	0	0	0	0	0	0	0	0	0	0	0	0	0	0	0	0	0	0	0	0	0	0	0	0	0	0	2.4132e-05	3.98327e-05	0	0	0	0	0	0	0	0	0.000138478	0	0	0	0	0	0	0	0
Klebsiella_pneumoniae_acrA	0	0.000147193	0	0	0	0.000266387	0	0	0	0	0	0	0	0	0	0	0	0	0	0	0	0	0	8.89792e-05	0	0	0	0	0	1.42491e-05	0	0	0	0	0	4.86236e-05	0	0	2.59695e-05	0	0	0	0	0	0	0	0
vanTC	0	0	0	0	0	0	0	0	0	0	0	0	0.000169612	8.84921e-05	0	0	0	0	0	0	0	0	6.67325e-05	0	0	0	0	0	0	0	0	0	0.0023696	0	0	0	0	0	0	0	0	0	0	0	0.000100689	0	0
mphC	0.000169734	0	0	0	0	0	0	0	0	0	0	0.000148536	0.00262823	0.000305298	0	0	0	0	0	0	0	8.92114e-05	0	0	0	0	0	0	2.59367e-05	0	0	0	0.00184302	9.09467e-05	0	0	0.000138663	0	0	0	0	0	0	0.000224413	0	0	0
catD	0	0	0	0	0	0	0	0	0	0	0	0	0	0	0	0	0	0	0	0	0	0	0	0	0	0	0	0	4.36531e-05	0	0	0	0	0	0	0	0	0	0	0	0	1.30083e-05	0	0	0	0	0
TriC	3.36106e-05	0	3.36884e-05	0	0.000200513	0	0.0028131	0	0	0	0	0.000196285	0.000187458	0.000341288	0	4.69201e-05	0.000223682	0.00105239	0	9.72956e-05	0.000383159	0.000295495	0	3.66385e-05	1.66951e-05	0.000429791	0	3.38055e-05	2.04834e-05	0	0.000102869	0	0.00315946	0	0.000199273	0.000154384	0.000112454	7.49373e-05	3.84881e-05	0	5.12072e-05	0.000127921	0.000556505	0.000220961	0.000228485	9.27469e-05	0.000301934
OXA_17	0	0	0	0	0.000102827	0	0	0	0	0	0	0	0	0	0	0	0	0	0	0	0	0	0	0	0	0	0	0	0	0	0	0	0	0	0	0	0	0	0	0	0	0	0	0	0	0	0
APH_2''_Ie	0.000135787	0	0	0	0	0	0	0	0	0	0	0	0	0	0	0	0	0.000132406	0	0	0	0	0	0	0	0	0	0	0	0	0	0	0	0	0	0	0	0.000158356	1.52544e-05	0	0	0	0	0	0	0	0
Escherichia_coli_emrE	0	0	0	0	0	0	0	0	0	0	0	7.79204e-05	0	0	8.35619e-05	0	0	0	0	0	0	0	0	0	0	0	0	0	0.000102812	6.31581e-05	0	2.12552e-05	0	0	0.000223605	0.0012721	0	0	4.77277e-05	0	1.13213e-05	0	9.57516e-05	0	0	0	0
DHA_22	0	0	0	0	0	0	0	7.64837e-05	0	0	0	0	0	0.000124105	0	0	0	0	0	0	0	0	0.000347226	0	0	0	0	0	0	6.25942e-05	0	0	0	0	0	0	0	0	0	0	0	0	0	0	0	0	0
GOB_18	0	0	0	0	0	0	0	0	0	0	0	0	0	0	0	0	0	5.98443e-05	0	0	0	0	0	0	0	0	0	0	0	0	0	0	0	0	0	0	0	0	0	0	0	0	0	0	0	0	0
Bacillus_Cluster_B_intrinsic_mph	0	0	0	0	0	0	0	0	0	0	0	0	0	0	0	0	0	0	0	0	0	0	0	9.79771e-05	0	0	0	0	0	0	0	0	0	0	0	0	0	0	0	0	0	0	0	0	0	0	0
dfrB6	0	0	0	0	0	0	0	0	0	0	0	0	0	0	0	0	0	0	0	0	0	0	0	0	0	0	0	0	0	0	0	0	0	0	0	0	0	0	0	0	0	0	0.000196975	0	0	0	0
dfrA25	0	0	0	0	0	0	0	0	0	0	0	0	0	0	0	0	0	0.00032576	0	0	0	0	0	0	0	0	0	0	0	0	0	0	0	0	0	0	0	0	0	0	0	0	0	0	0	0	0
vanRB	0	0	0	0.000194468	0.00185983	0	0	0	0	0.000173611	0	0	0	0	0	0	0	0	0	0	7.2568e-05	0	0	0	0	0	0	0	0	0	0	0	0	0	0	0	0	0	0	0	0	0.000790102	0	0	0	0	0
Escherichia_coli_marR_mutant_conferring_antibiotic_resistance	4.91982e-05	0.000117668	5.30388e-05	5.94881e-05	0.000261145	0.000274503	9.22942e-05	0.000196833	0.000117235	5.76526e-05	0	0.00014786	0.000309361	0	3.94881e-05	8.51456e-05	8.6945e-05	0	0	0.00079811	3.99865e-05	0	0.00164454	0.000468471	0	0.000438683	0	2.02056e-05	0.000137673	4.23051e-05	0	3.43178e-05	0	0	0.00021439	0.00368226	0	0	3.55215e-05	0.000136355	2.73273e-05	2.63736e-05	0.000328291	0	0	0.00766537	0
CMY_116	0	0	0	0	0	0	0	0	0	0	0	0	0	0	0	0	0	0	0	0	0	0	0	0	0	0	0.00438939	0	0	0	0	0	0	0	0	0	0	0	0	0	0	0	0	0	0	0	0
ErmO	0	0	0	0	0	0	0	0.000134611	0	0.00262896	0	0	0	0	0	0	0	0	0	0	0	0	6.17894e-05	0	0	0.00211589	0	1.40856e-05	0	0	0	0	0	0	0	0	0.000200566	0	4.40224e-05	0	0	0.000363587	0	0	0	0	0
gadX	0	4.23356e-05	0	0	0.000128844	0.000282467	0.000376711	0	8.79683e-05	0	0	0	0.000284049	2.4821e-05	0	7.26416e-05	3.70999e-05	0	0.000104713	5.80235e-05	0	3.86233e-05	0.0015652	0	0	0.000887713	0.0005739	4.15501e-05	0.000350824	0.000146584	2.17462e-05	9.51032e-05	0.000725123	1.17894e-05	0.000389995	0.00848728	2.90225e-05	7.56804e-05	0.000167495	0.000192935	3.45815e-05	6.61894e-05	0.000734429	0	7.76217e-05	0.0117124	0
arlS	0	0	0	0	0	0	0.000439496	0	0	0	0	0.000104398	0.000202929	0	6.93862e-05	0	0	0	0	0	0	0.000160581	0	0	0	0	0	0	0	0	0	0	0.000982945	0	0.000188302	0	0	0	0	0	0	0	0.000136788	0.000586223	0	0	0
cmeA	0	7.0188e-05	0	0	0	0	0	0	0	0.000525792	0	0.000105422	0	0	0	0	9.08792e-05	0.000259619	0	6.23909e-05	0	0	0	0	0	0	0	0	0	0	0	0	0	0	0	0	0	0	0	0	0	0	0	0	0	0	0
APH_3'_IVa	0	0	0	0	0	0	0	0	0	0	0	0.000132209	0	0	0	0	0	9.06348e-05	0	0	0	0	0	0	0	0	0	0	0	0	0	0	0	0	0	0	0	0	0	0	0	0	0.000129589	0	4.57675e-05	0	0
Bacillus_clausii_chloramphenicol_acetyltransferase	0	0	0	0	0	0	0	0	9.59654e-05	0.00042797	0	0.000114616	0.000308326	0	0	0.00012356	6.24221e-05	0.0135348	0	0	0	0	0	7.24249e-05	0	0	0	0	0	0	0	0	0.00491472	0	0	5.55698e-05	0	0	0	0	0	0	0	0	0	0	0
TEM_115	0	0	0	0	0	0	0	0	0	0	0	0	0	0	0	0	0	0	0	0	0	0	0	0	0	0	0	0	0	0	0	0	0	0	0	0	0	0	0	0	0	0	0	0	0	7.23878e-05	0
NDM_4	0	0	0	0	0	0	0	0	0	0	0	0	0	0	0	0	0	0	0.00039684	0	0	0	0	0	0	0	0.00135862	0	0	0	0	0	0	0	0	8.33547e-05	0	0.000186447	0	0	0	0	0	0	0	0	0
QnrS1	0	0	0	0	0	0	0	0	0	0	0	0	0	0	0	0	0	0	4.74254e-05	0	0	0	0	0	0	0	0	2.40806e-05	0.000176307	0	0	3.85743e-05	0	1.33352e-05	9.22661e-05	0.0016133	0	4.24613e-05	4.70376e-05	5.10042e-05	1.6646e-05	4.91344e-05	0.000142409	0	2.66664e-05	0	0
iri	8.10668e-05	0	0	0	0	0	0	5.73628e-05	0	6.04358e-05	4.95645e-05	0	6.59604e-05	0.000167591	0	6.09999e-05	0	0.000108464	0	8.66023e-05	0	7.96245e-05	0	0	0	0	0	0	0	0	0	0	0	0	0	0	0	0	3.15344e-05	0	0	0	0	0	0	0	0
vanYB	0	0	0	0	5.41927e-05	0	0	0	0	0	0	0	0	7.34976e-05	0	0	0	0	0.000114875	0	0	0	7.62658e-05	0	0	0.000829941	0	0	0	0	0	0	0	7.63503e-05	0	0	0	0	4.41482e-05	0	0	0	0	0	0	0	0
Burkholderia_pseudomallei_Omp38	0	9.19704e-05	0.00014268	0	0	0	0	0	0	0	0	0	0	0	0	0	0	0	0	0	0	0.000117249	0	0	0	0	0	0	0	0	0	0	0	0	0	0	0	0	0	0	0	0	0	0	0	0	0
CMY_78	0	0	0	0	0	0	0	0	0	0	0	0	0	0	0	0	0	0	0	0	0	0	0	0	0	0	0	0	0	0	0	0	0	0	0	0	4.75417e-05	0	0	0	0	0	0	0	0	0	0
MOX_8	0.000186142	0	0.00016895	9.57706e-05	8.14048e-05	0	0	0	7.6796e-05	5.5748e-05	0	0	0	0.000298007	0	0	0.000142772	0.000126647	0	0	0	0	0	0	0	0	0	0	0	0	0	0	0	0	0	0	0	0	0	0	0	0	0	0	0	0	0
lsaB	0	0	0	0	0	0	0	0	0	0	0	0	0	0	0	0	0	0	0	0	0	9.32665e-05	0	0	0	0	0	0	0	0	0	0	0.0138058	0	0	7.64085e-05	0	0	0	9.05669e-05	3.78504e-05	0	0	0	0	0.000145872	0
Type_A_NfxB	0	0	0.00014187	0	0	0	0	0.00150882	0	0	0	0.00043786	0	0	0	0	0	0	0	0	0	0.000494313	0	0	0	0	0	0	0	0	0	0	0	0	0.000141303	0	0	0	0	0	0	0	0	0	0	0	0
OKP_B_9	0	0	0	0	0	0	0	0	0	0	0	0	0	0	0	0	0	0	0	0	0	0	0	0	0	0	0	0	0	0	0	0	0	0	0	0	0	0	0	0.000186165	0	0	0	0	0	0	0
mexM	0	0	0	0	0	0	0	0	0	0	0	0	0	0	7.08317e-05	0	0	0.000135801	0	0	0	0.00014363	0	0	0	0	0.00210475	0	0	0	4.33785e-05	0	0.00157973	0	4.99383e-05	7.36467e-05	0	0	0	0	0	0	5.93298e-05	0	0	0	0
MuxB	0.000169734	0	0	0.000183872	0	0	0.000205098	0	0	0	0	0	0	0.00024654	0	0	0	0.000172703	0	0	0.000131444	0	0	0.00014485	0	0	0	3.51577e-05	0	0	0	0	0	0	0	0	0	0	0	0	0	0	0.00022798	0	0	0	0
TEM_194	0	0	0	0	0	4.79496e-05	0	0	0	0.000143659	0	0	0.000132913	9.78519e-05	0	5.61571e-05	9.61984e-05	0	0	0	4.48214e-05	0.000211049	0.000180842	0.00011758	0	0	0	0	0	0	0	0	0	0	0	0	0	0	0	0	0	0	0	0	0	0	0
QnrB2	0	0	0	0	0	0	0	0	0	0	0	0	0	0	0	0	0	0	0	0	0	0	0	0	0	0	0	0	0	0	0	0	0	0	0	0	0	0	4.2437e-05	0	0	0	0	0.000205178	0	0	0
vanWG	0	0	0	0	0	0	0	0	0	0	0	0	0	0	0	0	0	0	0	0	0	0	0	0	0	0	0	0	0	0	5.51084e-05	0	0	0	0	0	0	0	0	0.000186165	0	0	0	0	0	0	0
mdsA	0	0	0	0	0	0	0	0	0	0	0.000127452	0	0	0	0	0	0	0	0	0	0	0	0.000164772	0	0	0	0	0	0	0	0	0	0	0	0	0	0	0	0	0	0	0	0	0	0	0	0
AAC_6'_31	0	0	0	0	0	0	0.000131849	0	0	0	0	0	0	0	0	0	0	0	0	0	0	0	0	0	0	0	0	0	0	0	0	0	0	0	0	0	0	0	0	0	0	0	0	0	0	0	0
RCP_1	0	0.000696821	0	0	0	0	0	0	0	0	0	0.000447078	0	0	0	0	0	0	0	0	0	0	0	0	0	0	0	0	0	0	0	0	0	0	0	0	0	0	0	0	0	0	0	0	0	0	0
PmrF	0	2.74022e-05	2.92036e-05	0.000102485	0.000209745	0.000391433	9.88866e-05	0	0	0	0	0	0.00022087	0	0	0	0	0	0	6.06461e-05	0	2.84981e-05	0.00154539	0	0	0.000601441	0.00255174	2.17695e-05	0.000250856	8.04875e-05	1.87522e-05	4.04851e-05	0	1.69667e-05	0.000166822	0.00492757	0	0	8.20089e-05	0.000133328	1.64881e-05	2.52988e-05	0.000576956	0.000957498	4.36421e-05	0.00783737	0
MCR_4	0	0	0	0	0	0	0	0	0	0	0	0	0	0	0	0	0	0	0	0	0	0	0	0	0	0	0.00125872	0	0	0	5.14345e-05	0	0	0	0	0.000203756	0	0	0	0	0	0	0	0	0	0	0
novA	0.000256894	0	0	0	0	0	0	0	0	0	0	0	0	0	0	0	0	0.000227795	0	0.000811082	0.000312362	0.000248577	0	0	0	0	0	0	0	0	0	0	0	0	0	0	0	0	0	0	0	0	0	0	0	0.000145485	0.00031847
ANT_3''_Ii_AAC_6'_IId_fusion_protein	0	0	0	0	0	0	0	0	0	0	0	0	0	0	0	0	0	0	0	0	0	0	0	0	0	0	0	0	0	0	0	0	0	0	0	0	0	0	0	0	0	0	0.000164146	0	0	0	0
ErmG	0.00884278	0.0056772	0.00144039	0.0155402	0.00486241	0.0170876	0.0072768	0.0182982	0.00609674	0.00906723	0.00911051	0.00646827	0.0081249	0.0114951	0.00395058	0.0132357	0.00579684	0.00309667	0.00583011	0.00694901	0.00726687	0.00461378	0	0.0108275	0.0132871	0.00415406	0	0.00838968	0.0113833	0.00581976	0.0201328	0.00295637	0.00848542	0.0149157	0.00302324	0.00342212	0.00143062	0.00478236	0.0182031	0.00233072	0.00103574	0.000785571	0.00172855	0.00204341	0.00390948	0.000319917	0.00399619
oleB	0	0.000346578	0	0	0	0	0	0	0	0	0	0	0	0	0	0	0	0	0	0	0	0	0	0	0	0	0	0	0	0	0	0	0	0	0	0	9.13641e-05	0	0	0.000128884	0	0	0	0	0	0	0
OCH_2	0	0	0	0	0	0.00101	0	0	0	0	0	0	0	0.000234844	0	0	0	0	6.59919e-05	0	0.000344698	0	5.56104e-05	0	0	0	0	0	0	4.3816e-05	0	0	0	0	0	0	0	0	0	0.000115551	0	0	0	0	0	0	0
AAC_6'_Ib7	0	0	0	0	0	0	0	0	0	0	0	0	0	0	0	3.26959e-05	0	0	9.97597e-05	0	0	0	0	0	0	0	0.00165878	1.71621e-05	4.14545e-05	0	0	7.57065e-06	0	0	0	5.19578e-05	0.00015618	0.000122224	7.89953e-05	0	0	1.79976e-05	0.000299508	0	0	0	0
CTX_M_41	0	0	0	0	0	0	0	0	0	0	0	0	0	0	0	0	0	0.000130771	0	0	0	0	0	0	0	0	0	0	0	0	0	0	0	0	0	0	0	0	0	0.000108096	0	0	0	0	0	0	0
lnuB	5.17573e-05	4.64428e-05	0.000100932	0.000194662	0	6.79883e-05	0.000303055	3.66424e-05	0	0	0.000116514	5.54915e-05	6.83161e-05	0.000225936	0	0.000132675	0	0.000116643	9.46979e-05	4.87138e-05	6.69859e-05	6.41735e-05	0	0	0.000384087	0.000724871	0	0.000452044	0.00111425	0.000927547	0.000423183	0.000396394	0	0.000290188	0.000257122	0.000209838	0.000241478	0.000776572	0.000488705	0.00139832	0.00030162	0.000414284	0.000477738	0.00027944	0.00041102	9.41312e-05	0.000447997
adeI	0	0	0	0.000128711	0	0.000279706	0	0	0	0	0	0.00017735	0.000105223	0.000137808	0.000337294	0	0	5.91757e-05	0	0	3.6284e-05	0	0	9.08329e-05	6.09936e-05	0	0	0	0	0	0	0	0	0	0	0	0	0	0	0	0	8.0113e-05	0	0	0	0	0
APH_3'_IIIa	0.0198521	0.0113228	0.0139403	0.0217133	0.0225261	0.0298192	0.0324806	0.0394742	0.0126774	0.0167038	0.0305839	0.016023	0.0269616	0.0161097	0.0149774	0.0179986	0.0149332	0.022962	0.0124598	0.0146391	0.0205513	0.0179495	0.0105933	0.0153284	0.00171406	0.00107042	0.00152456	0.00130128	0.00208649	0.00135361	0.00188173	0.000586912	0.00883457	0.00158564	0.000909136	0.00262985	0.00134742	0.00189323	0.00154158	0.00476214	0.00146835	0.00117387	0.00146802	0.000766514	0.00159354	0.00171074	0.00164391
cmlB1	0	0	0	0	0	0	0	0	0	0	0	0	0	0	0	0	0	0	0	0	0	0	0	0	0	0	0	0	0	0	0	0	0.00116401	0	0	0	0	0	0	0	0	0	0	0	0	0	0
IND_15	0	0	0	0	0	0	0.000123059	0	0	0	0	0	0	0	0	0	0	0	0	0	0	0	0	0	0	0	0	0	0	0	0	0	0	0	0	0	0	0	0	0	0	0	0	0	0	0	0
TEM_96	0	0	0	0	0	0	0	0	0	0	0	0	0	0	0	0	0	0	0	0	0	0	0	0	0	0	0	0	0	0	0	0	0	0	0	0.000159461	0	0	0	0	0	0	0	0	0	0	0
SAT_4	0.00747954	0.00332726	0.00276821	0.00407693	0.0050783	0.00479845	0.0110243	0.00422689	0.00304555	0.00426298	0.00976779	0.00539879	0.00911774	0.00808505	0.00349071	0.00655096	0.00531381	0.00784179	0.00512231	0.0051532	0.00568924	0.00569148	0.0028236	0.00333841	0.0064123	0.00104442	0	0.00405343	0.0022431	0.00108215	0.0020422	0.00137667	0.00305133	0.00370196	0.00172571	0.000570017	0.00198554	0.00460351	0.00161758	0.000592102	0.0032705	0.00134997	0.00183137	0.00130368	0.00297046	0.000166022	0.00294958
Escherichia_coli_GlpT_with_mutation_conferring_resistance_to_fosfomycin	0	3.3676e-05	3.78319e-05	0	7.67231e-05	0.000237102	0	0	0	0	0	0	0.000158879	0	0	2.55437e-05	0	0	5.87732e-05	0.000102384	4.83787e-05	0	0.0017373	0	0	0.000573054	0	5.17336e-05	0.000205738	8.75352e-05	2.43637e-05	4.47053e-05	0	1.39732e-05	0.00022074	0.00428408	1.60614e-05	6.50282e-05	8.80364e-05	0.000104795	2.65914e-05	5.15313e-05	0.000385905	0	3.68969e-05	0.00715277	0
armA	0.0002144	0	0	0	0	0	0	0	0	0	0	0	0.000273763	0	0	0	0	0	0	0	9.67574e-05	0	0	0	0	0	0	0	0	0	0	0	0	0	0	0.000135837	0	0	0	0	0	0	0	0	0	0	0
dfrA3	0	0	0	0	0	0	0	0	0	0	0	0	0	0	0	0	0	0	0	0	0	0	0	0	0	0.000294714	0	0	0	0	0	0	0	0	0	0	0	0	0	0	0	0	0	0	0	0	0
vatC	0	0	0	2.47124e-05	0	0	0	0	0	0	0	0.000463492	0	0	7.88749e-05	0	0.000102145	0	0	0	0	0	0	0	0	0	0	0	0	0	9.44716e-05	0	0	0.000164917	0	0	0	0	0	0	0	0	0	0	0	0	0
cmeR	0	0	0	0	0	0	0	0	0	0	0	0	0	0	0	0	0	0	0	0	0	9.26648e-05	0	0	0	0	0	0	0	0	0	0	0	0	0	0	0	0	0	0	0	0	0	0.000256473	0	0	0
ErmX	0	0	0	0	0	0	0.000962265	0	0.000102987	0	0	0	0	0	0	0	0	0	0	0	0	0	3.96431e-05	0	1.14229e-05	0.000123385	0	3.99429e-05	0.000113351	8.40447e-05	0	5.08515e-05	0	3.96434e-05	0	0	0	0.000197759	8.0551e-05	0	0	6.64056e-05	0.000202083	0	3.01028e-05	0	0
CMY_26	0	0	0	0	0	0	0	0	0	0	0	0	0	0	0	0	0	0	0	0	0	0	0	0	0	0	0	0	0	0	0	0	0	0	0	0	0	6.12695e-05	0	0	0	0	0	0	0	0	0
mecC	0	0	0	0	0	0	0	0	0	0	0	5.9739e-05	0	0	0	0	0	0	0	0	0	0	0	0	0	0	0	0	0	0	0	0	0	0	0	0	0	6.51193e-05	0	0	0	0	0	0	0	5.49611e-05	0
OXA_60	0	0	0	0	0	0.000100947	0	0	0	0	0	0	0	0	0	7.43089e-05	0	0	0	0	0	0	0	0	0	0	0	0	0	0	0	0	0	0	0	0	0	0	0	0	0	0	0	0	0	0	0
BcI	0	0	0	0	0	0	0	0	0	0	0	0	0	0	0	0	0	0	0	0	0	0	0	0	0	0.0011124	0	0	0	0	0	0	0	0	0	0	0	0	0	0	0	0	0	0	0	0	0
MexZ	0	0	0	0.000107633	0	0	0	0.000204707	0	0	0	0	0.000120912	0.000205213	8.09506e-05	0	0	0	0	6.78638e-05	0	0	0	0	0	0	0	0	0	0	0	0	0	0	0	0	0	0	0	0	0	0	0	0.000379959	0	0	0
rpoB2	0	0	0	0	0	0.00033316	0	0	0	0	5.14708e-05	0	0	0.000109035	0	0.000228452	0.000141252	0.00030892	0	0	0.00107624	0	0	0	0	0	0	0	0	0	0	0	0	0	0.000155433	0	0	0	0	7.97851e-05	0	0	0	0	0	0	0
vanSN	6.21925e-05	0	7.49588e-05	5.96343e-05	0	0	0.000275163	0	0	0	0	0	0.000173254	0.000255995	4.52519e-05	0.000168946	6.70035e-05	0.001809	8.34804e-05	4.91725e-05	7.03144e-05	0.000180972	0.000182981	0	0	0	0	0	0	0	0	0	0	0	0	0.00034231	0	0	0	0	0	0	0	0	0	0	0
CTX_M_10	0	0	0	0	0	0	0	0	0	0	0	0	0	0	0	0	0	0	0	0	0	0	0	0	0	0	0	0	0	0	0	0	0	0	0	0.000152817	0	0	3.0101e-05	0	0	0	0	0	0	0	0
OXA_147	0	0	0	0	0	0	0	0	0	0	0	0	0	0	0	0	0	0	0	0	0	0	0	0	0	0	0	0	0	0	0	0	0	0	0	0	0	0	0	0	0	0	0.000310546	0	0	0	0
LRA_3	0	0	0	0	0	0	0	0	0.000102157	0	0	0	0	0	0	0	0	0	0	0	0	0	0	0	0	0	0.00162108	3.7204e-05	0	0	0	0	0.00480788	0	0	0	0	0	0	0	0	0	0	0	0	0	0
catII	0	0	0	0	0	0	0	0	0	0	0	0	0	0	0	0	0	7.35587e-05	0	0	0	5.42002e-05	0	0	0	0	0	0	0	0	3.60522e-05	0	0.00442325	0	0	5.99842e-05	0	0	3.78216e-05	0	0	0	0	0	9.916e-05	0	0
VIM_5	0	0	3.88407e-05	0.000192677	0	0	0	0	0	0	0	9.89185e-05	0.000297884	8.59994e-05	0.000399052	3.74381e-05	0	0.000149189	9.95042e-05	3.71946e-05	5.82588e-05	3.26845e-05	0	0	0	0	0	0	0	0	0	0	0	0	0	0	0	0	0	0	0	0	0	0	0	0	0
mdsC	0.000116389	0	0.000171356	0	0	0	0	0	0	0	0	0	0	0	0	0	0	0	0	0	0	0	0	0	0	0	0	0	0	0	0	0	0.00436864	0	0	9.58852e-05	0	0	0	0	0	5.58984e-05	0	0.000567514	3.15886e-05	0	0
SPG_1	0	0	0	0.00016047	0	0	0	0	0	0	0	0	0	0	0	0	0	0	0	0	0	0	0	0	0	0	0.00184071	0	0	5.15482e-05	0	0	0	0	0	0	0	0	0	0	0	0	0	0	0	0	0
APH_3'_Ib	0.000102481	0	0	8.95378e-05	0	0.000129594	0	0	0	0	0	0	0	0	0	0	0	4.81475e-05	0	6.66937e-05	0	0	0	0	0	0	0	0	0	0	0	0	0	0.000416456	0	0	1.83941e-05	0	0	0	0	0	0	0	0	0	0
TLA_2	0	0	0	0	0	0	0	0	0	0.000127208	0	0	0	0	0	0.000110459	0	0	0	0	0	0	0	0	0	0	0	0	0	0	0	0	0	0	0	0	0	0	0	0	0	0	0	0	0	0	0
APH_3'_IIa	0	0	0	0	7.31431e-05	0.000202655	0	0	0	0	0	0	0.000235857	0	0	0.00031731	0	0	4.29155e-05	0	0	0	0.00333915	0	0	0	0	0	0	0	0	0	0	0	0	0.00289026	0	0	0	0.000388519	0	0	0	0	0	0.00984027	0
QepA2	0	0	0	0	0.000117949	0	0	0	0	0	0	0	0	0	0	0	0.000186723	0	0	0	0	0	0	0	0	0	0	0	0	0	0	0	0	0	0	0	0	0	0	0	0	0	0	0	0	0	0
IND_4	0	0	0	0	0	0	0.000212987	0	0	0	0	0	0	0	0	0	0	0	0	0	0	0	0	0	0	0	0	0	0	0	0	0	0	0	0	0	0	0	0	0	0	0	0.000298447	0	0	0	0
OXA_61	6.9797e-05	0.000233332	6.0589e-05	0	0.00012292	0.00215681	0.000107755	3.86096e-05	5.05565e-05	0	0	0	0.000788564	9.16283e-05	0	0	8.82519e-05	3.09227e-05	0.000623229	0	0	0	0	0.000627627	0	0	0	0	0	0	0	0	0	0	0	4.48263e-05	0	0	0	0	0	0	0	0	0	0	0
CTX_M_6	0	0	0	0	0	0	0	0	0	0	0.000132762	0	0	0	0	0	0	0	0	0	0	0.000126269	0	0	0	0	0	0	0	0	0	0	0	0	0	0	0	0	0	0	0	0	0	0	0	0	0
GOB_1	0	0	0	0	0.000111396	0	0	0	0	0	0	0	0	0	0	0	0	0	0	0	0	0	0	0	0	0.000264487	0	0	0	0	0	0	0	0	0	0	0	0	0	0	0	0	0	0	0	0	0
OprM	0.000106084	0	0	0	0.000111396	0.0012366	0	0	0.000147787	0	0.000214462	0.000131134	0	5.65366e-05	9.52359e-05	0	0	0	0	0	0	0	0	0	0	0	0	0	0	0	0	0	0	0	0	0	0	0	0	0	0	0	0	0	0	0	0
vanHD	0	0	0	0	0	0	0.000246118	0	0	0	0	0.00139583	0	0	0	0	0	0	0	0	0	0	0	0	0	0	0	0	0	0	0	0	0	0	0	0	0	0	0	0	0	0	0	0	0	0	0.000374418
OXA_137	0	0	0	0	0	0	0	0	0	0	0	0	0	0	0	0	0	0	0	0	0	0	7.41473e-05	0	0	0	0	0	0	0	0	0	0	0	0	0	0	0	0	0	0	0	0	0	0	0	0
IMP_27	6.88774e-05	0	0	0	0	0	0	0	0	0	0	0	0	0.000239069	0	0	0	4.90391e-05	0	0	5.03362e-05	4.26898e-05	0	0	0	0	0	0	0	0	0	0	0	0	0	0	0	0	0	0	0	0	0	0	0	0	0
FOX_7	0	0.000139328	0	0.00440228	0	0	0	0	3.5987e-05	0.000225339	0.000403596	0	0.000300636	0.00124058	0.000132501	0.000217624	0.000123061	0	4.92321e-05	0	0.00016587	0.000960081	0	0	0	0	0	0	0	0	0	0	0	0	0	0	0	0	0	0	0	0	0	0	0	0	0
OXA_170	0	0	0	0	0	0	0	0	0	0	0	0	0	0	0	0	0	0	0	0	0	0.000157836	0	0	0	0	0	0	0	0	0	0	0	0	0	0	0	0	0	0	0	0	0	0	0	0	0
arr_8	0	0	0	0	0	0	0	0	0	0	0	0	0.000114788	0.00050883	0	0	0	0	0	0	0	0	0	0	0	0	0	0	0	0	0	0	0	0	7.06513e-05	0	0	0	0	0	0	0	0.00028301	0	0	0	0
ANT_3''_IIb	0	0	0	0	0	0	0	0	0	0	0	6.96955e-05	0	0	0	0	0	0	0	0	0.000113039	0	0	0	0	0	0	0	0	0	0	0	0	0	0	0	2.48765e-05	0	0	0	0	0	0	0	0	0	0
PDC_75	0	0	0	0	0	0	0	0	0	0	0	0	0	0.000413629	0	0	0	0	0	0	0	0	0	0	0	0	0	0	0	0	0	0	0	0	0	0	0	0	0	0	0	0	0	0	0	0	0
tet_33_	0.000208903	0	0	0	5.14136e-05	0.000130772	0	0	0	0	0	0	0	7.82815e-05	0	6.31079e-05	0	2.89939e-05	0	0	0	0	0	0	1.58717e-05	0.000278187	0	7.98722e-05	9.10256e-05	4.65366e-05	1.29047e-05	4.68402e-05	0	0	0.000143097	0	0.000105308	0.000300009	0.00024427	0	3.44236e-05	0.000116284	0.000261084	0	0	0	0
FOX_10	0	0.000890862	0.000582823	0.00014056	0.000594112	0.000100577	9.46607e-05	0.0004936	0.00070707	0.000570677	0.000652511	0.000195447	0.000218932	5.55966e-05	0.000268878	0.000404712	0.00047547	0.000307206	6.50754e-05	0.000690573	7.3276e-05	0.000104095	2.75186e-05	0.000427761	0	0	0	0	0	0	0	0	0	0	0	0	0	0	0	0	0	0	0	0	0	0	0
vanJ	0	0	0	0	0	0	0	0	0	0.000210317	0	0	0	0	0	0	0	0	0	0	0	0	0	0	0	0	0	0	0	0	0	0	0	0	0	0.000101878	0	0	0	0	0	0	0.000112429	0	0	0	0
cmrA	0	0	6.09001e-05	0.000129159	0	0	0.000144775	0.000182815	3.86202e-05	0	8.16001e-05	0	0	0	0	0	0	0	0	5.8967e-05	0	0	0	0.000169869	0	0	0	0	0	0	0	0	0	0	0	0.000215742	0	0	0	0	0	0	0	0	0	0	0
baeS	0	2.77827e-05	0.00016646	0	0.000216388	0.000252043	0	0	0	0	0	0	0.00017672	0	9.71407e-05	0	0	8.4067e-05	0	4.22501e-05	0	2.16937e-05	0.0016474	0	0	0.000694278	0.00275755	2.3163e-05	0.000263358	0.000113369	4.57196e-05	3.8327e-05	0.000641051	1.56171e-05	0.000233592	0.00420809	0	4.35928e-05	8.52147e-05	0.000110983	4.26727e-05	3.13532e-05	0.00056945	0	4.17384e-05	0.00693833	0
vgaALC	6.60075e-05	0	0	0	0	0	0.000358922	0	0	0	0	0	9.6454e-05	0.000226146	0	0	0	0	0	5.03677e-05	0	9.11939e-05	0	0	0	0	0	0	0	0	0	0	0	5.05259e-05	0	0	0	0	0	0	0	0	0	0	0	0	0
VatI	0	0	0	0	0	0	0	0	0	0	0	0	0	0	0.000198558	0	0	0.000572892	0	0	0	0	0	0	0	0	0	0	0	3.85801e-05	0	0	0	9.39973e-05	0	0	3.07382e-05	0	0	0	2.09338e-05	0	0	0.000387128	0	0	0.000762376
Brucella_suis_mprF	0	0.000960014	0.000381472	0.00053686	0	0	0.000128783	0	0	0	0.000928661	0.000134413	0.000578724	0.00063083	0	0.00077286	0	0	0	0	0.00043861	0	0	0	0	0	0	0	0	0	0	0	0	0	0	0	0	0	4.31671e-05	0	0	0	0.000140696	0.000196746	0	0	0
OXA_360	0	0.00176874	0	0	0	0	0	0	0	0	0	0	0	0	0	0.000120459	0	0	0	0	3.20827e-05	0	0	0	0	0	0	0	0	0	0	0	0	0	0	0	0.000149756	0	0	0	0	0	0	0	0	0	0
tet_31_	4.99829e-05	4.37789e-05	5.65143e-05	8.53256e-05	0.000129332	0	0.00111668	3.36956e-05	6.33372e-05	6.16162e-05	4.90013e-05	0	0.000112534	0.000123098	0	0	0	0	0	0	3.66827e-05	0	0	0	0	0	0	0	0	0	0	0	0.00485479	0	0.000103131	0	0	0	0	0	0	0	0.000158851	0	0	0	0
ErmR	0	0	0	0	0	0	0	0	0	0	0	0	0	0	0	0	0	0	0	0	0	0	0	0	0	0	0	0	0	0	0	0	0.00228789	0	0	0	0	0	0	0	0	0	0.000220965	0	0	0	0
APH_3'_IX	0	0	0	0	0.00115852	0	0	0	0.000540084	0	0	0	0	0	0	0	0	0	0	0	0	0	0	0	0	0	0	0	0	0	0	0	0	0	0	0	0	0	0	0	0	0	0	0	0	0	0
vanA	0	0	0	0	0	0	0	0	0	0	0	0	0	0	0	0	0	0	0	0	0	0	0	0	0	0	0	0	0	0	0	0	0.0022714	0	0	0	0	0	0	0	0	0	0	0	0	0	0
vanB	0	0	0	0	0	0	0	0	0	0.00020003	0	0	0	0	0	0	0	0	0	0	0	0	0	0	0	0	0	0	0	0	0	0	0	0	0	0	0	0	0	0	0	0	0	0	0	0	0
macA	4.82492e-05	0.00011515	5.65899e-05	0	4.93064e-05	7.43079e-05	6.1122e-05	4.68688e-05	8.89206e-05	0.000167016	8.78643e-05	4.95925e-05	2.88846e-05	0	0	0.000151818	0.0102034	3.1191e-05	0.000102849	6.48498e-05	7.83667e-05	0.000130812	3.64659e-05	9.2329e-05	0	0	0	0	0	0	0	0	0	0	0	0	0	0	0	0	0	0	0	0	0	0	0
Erm_44_	0	0	0	0	0	0	0	0	0	0	0	0	0	0	0	0	0	0	0	0	0	0	0	0	0	0	0	0	0	0	0	0	0	0	0	0	0	0	0	0.000139624	0	0	0	0	0	0	0
aadA	0.000261628	0.000271016	0.000788164	0.000284279	0.000620991	0.000346908	0.000755134	0.000369092	0.000189932	0.000519094	0.00152035	0.000673491	0.000688729	0.000178252	0.000288026	0.000656001	0.000237109	0.000575095	0.000763656	0.000487461	0.000287037	0.000475659	0.00294063	0.000519706	0.000254931	0.000338623	0	0.000265053	0.000517863	0.000214078	0.00103486	8.36765e-05	0.00110581	0.000130227	0.000349546	0.00621112	0.00041945	0.000357268	0.000258578	0.00817797	0.000458936	0.000378728	0.00150429	0	0.000370601	0.0142093	0.000430944
rosA	0	0	0	0	0	0	0	0	0	0	0	0	0	0	0	0	0	0	0	0	0	0	0	0	0	0	0	0	0	0	0	0	0	0	0	0.000135837	0	0	0	0.000126112	0	0	0	0	0	0	0
Escherichia_coli_gyrA_conferring_resistance_to_fluoroquinolones	0	0.000103705	0	0	0.00010122	0.000235369	0	0	0	0	0	0	0.000300517	0	0	0	0	0	3.19343e-05	0.000134062	2.70828e-05	0	0.00173586	0	0	0.000492591	0.00182924	2.57529e-05	0.000228514	7.26932e-05	8.34308e-05	0.000107221	0	9.54379e-06	0.000214105	0.00502225	1.5066e-05	0.000104013	0.000100648	9.62704e-05	2.87686e-05	7.74236e-05	0.000399121	0	7.47241e-05	0.00710509	0
emrB	0	0	0	5.69411e-05	0.000278547	0.00036079	0	0	0	0	0	0	0.00018214	0	0	7.48992e-05	3.94244e-05	0	3.2368e-05	0.000107929	0	2.98036e-05	0.00230594	0	0	0.000737263	0.00293412	3.08401e-05	0.000285119	0.000106479	3.38385e-05	4.96278e-05	0.00315946	9.81647e-06	0.0005133	0.00537348	9.56631e-06	6.69226e-05	0.000125072	0.00020906	3.98564e-05	7.67778e-05	0.000500756	0	4.04324e-05	0.00840327	0
ANT_6_Ib	0.000681308	0.00130559	0.000328846	0.000764328	0.000988542	0.000429199	0.00154254	0.00127107	0.0011442	0.00125703	0.0033417	0.00159478	0.00164015	0.00123293	0.000560427	0.00183915	0.000551977	0.000871902	0.00177532	0.00294115	0.00231406	0.00119094	0.00412417	0.00145913	0.00539283	0.00190551	0	0.00302406	0.00395569	0.00312636	0.0041831	0.00382978	0.00313185	0.00438721	0.00362496	0.000547149	0.00551051	0.00644553	0.00309037	0.000509676	0.00203333	0.00409416	0.00332309	0.00440846	0.00310304	0.000285375	0.00657151
VEB_1b	0	0	0	0.00174599	0	0	0	0	0	0	0	0	0	8.84921e-05	0	0	0	0	0	0	0	0	0	0	0	0	0	0	0	0	0	0	0	0	0	0	0	0	0	0	0	0	0	0	0	0	0
mphG	0	0	5.31256e-05	9.38923e-05	0.00036974	0	0	0.000706254	0	0.000237725	0	0	0.000123791	0	0	0	0	0	0.000249808	0.000133742	0.000135686	6.11193e-05	0	8.5911e-05	0.000527888	0	0.000737872	5.80911e-05	0.00165116	0.000425569	0.000279343	0.000124701	0	0.000112551	0	0.000158087	0.000245905	0	3.80588e-05	0.000389984	0.000403078	0.000459595	0.000422708	0.000130042	6.07603e-05	0	0.00067675
TEM_137	0	0	0	0	0	0	0	0	0	0	0	0	0	0	0	0	0	0	8.86177e-05	0	0	0	0	0	0	0	0	0	0	6.04358e-05	0	0	0	0	0	0	0	0	0	0	0	0	0	0	0	0	0
catB9	0.00415847	0.00140092	0	0.00149772	0	0	0	0	0	0	0	0.00333988	0	0.000229794	0	0	0	0.000996385	0	0	0.000508792	0	0	0.000122683	0	0.000135723	0	0	0	0	0	0	0.000809131	0	0	0.000349296	0	0	0	0	0	0	0	0	0	0	0.000479774
tetB_46_	0	6.11514e-05	0	0	0.000154666	1.9979e-05	0	0	0	0	5.57601e-05	0	0	0	0	0	0	0	0	0	0	0	0	0	0	0	0.002779	0	0	0	0	0	0	0	0	0	0	0	0	0	0	0	0	0	0	0	0
TolC	0	3.34035e-05	3.69001e-05	0	0.000133946	0.000324194	0	0	0	0	0	0	0.000291438	0	0.000134918	0.000233663	4.17177e-05	0	2.79947e-05	5.87283e-05	0	3.44272e-05	0.00180025	0	0	0.0007865	0.00108957	4.63676e-05	0.000280299	0.000111957	2.05434e-05	6.30151e-05	0.000492467	1.7344e-05	0.000522721	0.00631932	0	5.82646e-05	0.000136734	0.000113056	3.43306e-05	3.11882e-05	0.000544937	0	4.56563e-05	0.00893299	0
EXO_1	0	0	0.000126655	0	0	0	0	0	0	0.000968564	8.80422e-05	0	0	0	0	0	0	0.00156409	0	0	0.000259392	0.000226315	0	0.0002404	0	0.000264487	0	0	0	0	0	0	0	0	0	0	0	0	0	0	0	0	0	0	0	0	0
SRT_1	0	0	0	0	0.000109986	0	0	0	0	0	0	0	0	0	0	0.000111463	0	0	0	0	0	0	0	0	0	0	0	0	0	0	0	0	0	0	0	0	0	0	0	0	0	0	9.46994e-05	0	0	0	0
QnrS5	0	0	0	0	0	0	0	0	0	0	0	0	0	0	0	0	0	0	0	0	0	0	0	0	0	0	0	0	0	0	0	0	0	0	0	0.000212615	0	0	0	0	0	0	0	0	0	0	0
rmtC	0	0	0	0	0	0	0	0	0	0	0	0	0.000101828	0	0.000161901	0	0	0	0	0	0	0	0	0	0	0	0	0	0	0	0	0	0.00374852	0	7.40157e-05	8.52932e-05	0	0	0	0	0	0	0	0	0	0	0
tet_41_	0	0	0.000136677	0	0	0	0	0.00264347	0	0	0	2.35812e-05	0.000338765	0	5.13403e-05	0	0.00182584	7.78856e-05	0	4.2046e-05	3.80775e-05	0	4.37591e-05	0	0	0	0	0	0	0	0	0	0	0	0	0	0	5.40013e-05	0	0	0	0	0.000117247	0	5.55523e-05	0	0
dfrA21	0	0	0	0	0	0	0	0	0	0	0	0	0	0	0	0	0	0	0	0	0	0	0	0	0	0	0	0	0	0	0	0	0	0	0	0	0	0.000177124	0	0	0	0	0	0	0	0	0
bacA	0	4.1351e-05	0	0	0.000117088	0.000419997	0	0	0.00028249	0	0	0	0.000425048	0.00143022	0	0	0	2.53235e-05	2.757e-05	0.000109412	2.51197e-05	3.95974e-05	0.00244848	0	0	0.000966245	0.000559432	2.78011e-05	0.000376935	0.000122599	2.90962e-05	7.05318e-05	0.00368604	2.9248e-05	0.000333631	0.00454896	0	3.39381e-05	0.000197631	0.000150835	3.76e-05	5.08747e-05	0.000533174	0	7.64212e-05	0.00958475	0
AAC_6'_Iaf	0	0	0	0	0	0.000196716	0	0	0	0	0	0	0	0	0	0	0	0	0	0	0	0	0	0	0	0	0	0	0	0	0	0	0	0	0	0	0	0	0	0	0	0	0	0	0	0	0
vanTG	4.32049e-05	3.21343e-05	0	0	6.33198e-05	0.000326634	0.0024824	0	0.000138842	0	0	0	0.000180007	0	0	3.17642e-05	0	4.73222e-05	0.000163854	4.22033e-05	0.000324215	0.000172629	0.000534217	4.57981e-05	0	0	0	0	0	0	0	0	0	0	0	7.33522e-05	0	0	0	0	0	0	0	0	0	0	0
Bla2	0	0	0	0	0	0	0	0	0	0	0	0	0	0	0	0	0	0	0	0	5.80544e-05	0	0	0	0	0	0	0	0	0	0	0	0	0	0	0	0	0	0	0	0	0	0.000182384	0	0	0	0
aadA13	0	0	0	0	0	0	0	0	0	0	0	0	0	0	0	0	0	0	0	0	0	0	0	0	0	0	0	0	0	0	0	0	0.00426805	0	0	0	0	0	0	0	0	0	0	0	3.17964e-05	0	0
amrB	0	0	0	7.51138e-05	5.14136e-05	0	0	8.82171e-05	8.71612e-05	9.38914e-05	0	0	0	0	0	0	0.000146556	4.29092e-05	0	8.48297e-05	0	0	0	0	0	0	0	0	0	0	0	0	0	0	0	0	0	0	0	0	0	0	0.000335753	0	0	9.67794e-05	0
vanXYL	0	0	0	0	0	0	0	0	0.000131952	0	0	0	0	0	0	0	0	0	0	0	0	0	0	0	0	0	0	0	0	0	0	0	0	0	0	0	0	0	0	0	0	0	0	0	0	0	0
dfrA5	0	0	0	0	0	0	0	0	0	0	0	0	0	0	0	0	0	0	0	0	0	0	0	0	0	0	0	2.71279e-05	0	0	0	0	0	0	0.000125602	0	0	0	0	0	0	0	0	0	0	0	0
TEM_22	0	0	0	0	0	0	0	0	0	0	0	0.000119478	0	0	0	0	0	0	0	0	0	0	0	0	0	0	0	0	0	0	0	0	0	0	0	0	0	0	0	0	0	0	0	0	0	0	0
ErmV	0	0	0	0	0	0	0	0	0	0	0	0	0	0	0	0	0	0	0	0	0	0	0	0	0	0	0	0	0	0.000131919	0	0	0	0	0	0	0	0	0	0	0	0	0	0	0	0	0
ANT_6_Ia	0.000109768	0.00038102	3.25118e-05	8.98442e-05	0.000130542	2.33901e-05	0.000198958	6.41181e-05	0	0	0.000145314	0.000118818	0.0012767	0.000112735	3.56182e-05	0.000221379	0.000360129	5.80726e-05	0.000593164	0.00138007	6.61821e-05	6.67474e-05	5.69451e-05	8.47082e-05	0.00365878	0.00226152	0	0.00239791	0.00404973	0.00221862	0.00288248	0.0017999	0.00364765	0.00381717	0.0010562	0.00145813	0.00113124	0.00293362	0.00275926	0.00176192	0.00620566	0.0014324	0.00120667	0.00231181	0.00209168	0.000253766	0.0024807
OXA_45	0	0.00014417	0	0	0	0	0	0	0	0	0	0	0	9.54056e-05	0	0	0	0.000319506	0	0	0	0	0	0	0	0	0	0	0	0	0	0	0	0	0	0	0	0	0	0	0	0	0.000289669	0	0	0	0
Salmonella_enterica_cmlA	0.000129321	0	0	0	0	0	0	0	0	0	0	0	0	0	0	0.000248773	0	0	0	0	0	0	0	0	0	0	0	0	0	0	0	0	0	0	0	0	0	0	0	0	0	0	0.000597836	0	0	0	0
SHV_152	0	0	0	0	0	0	0	0	0	0	0	0	0	0	0	0	0	0	0	0	0	0	0	0	0	0	0	0	0	0	0	0	0	0	0	7.33522e-05	0	0	0	0	0	0	0	0	0	0	0
mdtA	0	3.66227e-05	6.1125e-05	0	0.000186583	0.000313355	0	0	0.000101502	0	0	0	0.000120452	0	0.000242852	0	0	0	3.07912e-05	4.80327e-05	2.99487e-05	0	0.00188783	0	0	0.000535354	0.00126274	4.28686e-05	0.000336985	9.86681e-05	5.48464e-05	3.61634e-05	0	1.96704e-05	0.000189309	0.00342418	0	4.33835e-05	7.9712e-05	0.000101656	6.12271e-05	4.71407e-05	0.000349204	0	7.17117e-05	0.00756945	0
oqxB	0	8.08225e-05	0	0	0.000496696	0.000355858	0	0	0	0	0.000171569	0	0.000181411	0	0	0	0	0	7.54178e-05	0	3.00282e-05	0	0.00292032	0	0	0	0.00101897	4.37285e-05	4.32754e-05	2.71727e-05	0	0	0	0	0.000181914	0.00257884	0	0.000113541	4.94821e-05	0	0	2.07031e-05	0	0.000683927	6.63195e-05	0.00889029	0
vanRG	0	2.93341e-05	0	0	0.000346987	0	0	0	0.000156554	0	0	0	0.000109681	0	0	4.50262e-05	0	3.15251e-05	7.7719e-05	0.000120882	8.30228e-05	0	6.78636e-05	0	0	0	0	0	0	0	0	0	0	0	0	0	0	0	0	0	0	0	0	0	0	0	0
Escherichia_coli_parC_conferring_resistance_to_fluoroquinolone	0	6.27579e-05	5.44338e-05	0	0.000136693	0.000351503	0	0	0	0	0	0	0.000235598	0	0	2.78405e-05	3.59141e-05	0	5.87347e-05	0.000143288	0	0	0.00215707	0	0	0.000815061	0.00167537	3.89085e-05	0.000361129	9.58171e-05	6.81944e-05	6.66982e-05	0	1.32145e-05	0.000293114	0.0156368	1.40748e-05	3.68327e-05	0.000146172	0.000153531	2.90475e-05	9.66052e-05	0.000553692	0	5.9905e-05	0.00849478	0
tap	0	0	0	0	0	0	0	0	0	0	0	0	0	0	0	0	0	0	0	0	0	0.000120698	0	0	0	0	0.0034936	0	0	0	0	0	0.0041468	0	0	6.32346e-05	0	0	0	0	0	0	0	0	0	0	0
OXA_117	0	0	0	0	0	0	0	0	0	0	0	0	0	0	0	0	0	0	0	0	0	0	0	0	0	0	0	0	0	0	0	0	0	0	7.06513e-05	9.6516e-05	0	0	0	0	0	0	0	0	0	0	0
AAC_6'_Iid	0	0	0	0	0	0	0.000299332	0	0	0	0	0	0	0	0	0	0	0	0	0	0	0	0	0	0	0	0	9.76604e-05	0.00149323	0	0	0	0	0	0	0	0	0	0	0	0	0	0	0	4.0958e-05	0	0
dfrA19	0	0	0	0	0	0	0	0	0	0	0	0	0	0	0	0	0	0	0	0	0	0	0	0	0	0	0	0	0	0	0	0	0	0	0	0.000122254	0	0	0	0	0	0	0	0	0	0	0
FosK	0	0	0	0	0	0	0	0	0	0	0	6.72064e-05	5.26113e-05	0	0	0.000249411	8.42698e-05	0	0	0	0	0	0	0.000103809	0	0	0	0	0	0	0	0	0	0	0	0	0	0	0	0	0	0	0	0	0	0	0
tet_V_	0	0	0	6.50327e-05	0	0	6.19886e-05	0	0	0	0	0	0	0	0	0	0	0.000165507	0	0	0	0	0	0	0	0.00121979	0	0	0	0.000874092	0	0	0	0	0	0	0	0	0	0	0	0.000439371	0	0	0	0	0
EreA	0	0	0	0	0	0	0	0	0	0	0	0	0	0	0	0	0	0	0	0	0	9.37995e-05	0	0	0	0	0	0	0	0	5.56765e-05	0	0.0047392	0	0	0	0	0	0	0	0	0	0.000145262	0	0	0	0
OXA_3	0	0	0	0	0	0	0	0	0	0	0	0	0	0	0	0	0	0	0	7.92671e-05	0	0	0	0	0	0	0.00201181	0	0	8.98789e-05	0	0	0.00226833	0	5.31394e-05	0	0	0	0	7.1602e-05	0	0	6.3133e-05	0	2.58176e-05	8.56125e-05	0
ICR_Mc	0	0	0	0	0	0	0	0	0	0	0	0	0	0	0	0	0	0	0	0	0	0	0	0	0	0	0	0	0	8.59137e-05	0	0	0	0	0	0	0	0	0	0	0	0	0	0	0	7.81026e-05	0
ACT_36	0	0	0	0	0	0	0	0	0	0	0.000115366	0	0	0	0	0	0	0	0	0	0	0	0	0	0	0	0	0	0	0	0	0	0.00157973	0	0	0	0	0	0	0	0	0	0	0	0	0	0
tetA_48_	0	0	0	0	0	0	0	0	0	0	0	8.14623e-05	0	0	0	7.10781e-05	0	0	4.24153e-05	0	0.000130622	0	0	0	0	0	0	0	3.69971e-05	0	0	0	0	0	0	0	0	4.1001e-05	0.000373985	0	0	0	0	0	0	0	0
IND_10	0	0	0	0	0	4.23085e-05	0	0	0	0	0	0	0	0	0	0	0	0	0	0	0	0	0	0	0	0	0	0	0	0	0	0	0	0	0	0	0	0	0	0	0	0	0	0	0	0	0
ugd	0	0	0	0	0.000132973	0.00022434	0	0	0	0	0	0	0.000335439	0.000315663	0	0	0	0	3.95471e-05	0	0.00225625	0	0.00119278	0	0	0.000145468	0	2.09272e-05	0.000226291	0	2.57173e-05	3.803e-05	0.00116401	0	0.000142011	0.00306964	0	0.00640063	0.000110586	6.51578e-05	0	0	0.000220462	0	3.77906e-05	0.00852222	0
Escherichia_coli_UhpT_with_mutation_conferring_resistance_to_fosfomycin	0	0.000134056	3.34066e-05	3.43228e-05	0.000161332	0.000343088	0	0	0	0	0	2.80027e-05	0.000329274	0	0	4.36334e-05	0	0	8.54609e-05	7.60725e-05	0	3.54868e-05	0.00249863	0	0	0.00097444	0.00235144	4.26212e-05	0.000471076	0.00023847	7.45103e-05	0.000100011	0	3.57232e-05	0.000510293	0.0078869	0	0.000157498	0.000234225	0.000287673	6.98657e-05	6.91296e-05	0.000841954	0	0.000121458	0.0103309	0
lmrC	0.00026495	0	0	5.51617e-05	0.000208868	0	0	0.000368078	0	0	0	0	0	0	0	0	0.000210674	0.000137923	0	0	0	0	4.17078e-05	0	0	0	0	6.85701e-05	0	0	0	0	0	0	8.63516e-05	9.78029e-05	0	0.000131203	0	0	0	0	0	0	0	0	0
vanSF	0	0	0	0	0	0	0	0	0	0	0	0	4.50954e-05	0	0	0.000128448	0	0.000412047	0	0.000932521	0	0.000146562	0	0	0	0	0	0	0	0	0	0	0.0034025	0	0	0	0	0	3.39601e-05	0	0	0	0	0	0	0	0
CARB_3	0	0	0	0	0	0	0	0	0	0	0	0	0	0	0	0	0	0	0.000128781	0	0	0	0	0	9.07064e-06	0	0.000795128	7.15642e-05	0.000106955	0	2.06489e-05	0	0.00102187	0	0	0	1.40287e-05	0	0	0.00284741	6.18404e-05	5.53256e-05	0	0	1.25861e-05	3.26469e-05	0
APH_3''_Ic	0	0	0	0	0	0	0	0	0	0	0	0	0	0	0	0	0	0	0	0	0	0	0	0	0	0	0.00453903	0	0	0	0	0	0	0	0	0	0	0	0	0	0	0	0	0	0	0	0
Campylobacter_coli_chloramphenicol_acetyltransferase	0.00248372	0.00299096	0.00138706	0.00379881	0.00219219	0.0019885	0.00381009	0.00317886	0.00195448	0.00284248	0.00580962	0.00357493	0.00424858	0.00250955	0.0032565	0.00244524	0.00231773	0.00209359	0.00224001	0.00258349	0.00492253	0.00242495	0.00190703	0.00215458	0	0	0	1.56954e-05	0	0	1.478e-05	0	0	0	5.97819e-05	0.000191021	0	0	1.54906e-05	0	0	0	0	0	0	0	0
tet_C_	4.19095e-05	7.32157e-05	0.000414764	3.46113e-05	0.000253612	0.000482597	0.000124212	4.57595e-05	0	4.53269e-05	0	0.000192181	0.000279366	0	2.75638e-05	6.0618e-05	4.49439e-05	0.000104375	5.10855e-05	0.000128725	5.76276e-05	0	0.0032521	6.74148e-05	3.96455e-05	0.000520047	0.00137169	3.22279e-05	0.000398349	7.59477e-05	3.75718e-05	8.36098e-05	0	3.73754e-05	0.00021113	0.00461104	8.26918e-05	0.000125436	0.000100437	0.000113095	3.16997e-05	4.82997e-05	0.000264685	0	3.77582e-05	0.00894451	0
Agrobacterium_fabrum_chloramphenicol_acetyltransferase	0	0	8.66981e-05	0	0	0.00154273	0	0	0	0	0	0	0	0	9.55666e-05	0	0	6.74288e-05	0	5.0518e-05	0	7.97947e-05	0.0009565	0	0	0	0	0	0.00114122	0	0	0	0	0	0.00051811	0	0	0	0	0	0	0	0	0	0	0	0
CARB_14	0	0	0	0	0	0	0	0	0	0	0	0	0	0	0	0	0	0	0	0	0	0	0	0	0	0	0	0	0	0	7.82699e-05	0	0	0	0	0.00011114	0	0	0	0	0	0	0.000215981	0	0	0	0
AAC_6'_Ia	0	0	0	0	0	0	0	0	0	0	0	0	0	0	0	0	0	6.26031e-05	0	0	0	0	0	0	0	0	0	0	0	0	0	0	0	0	0	0	0	0	0	0	0	0	0	0	0	0	0
ACC_5	0	0	0	0	0	0	0	0.000127041	0	0	0	0	0	0	0	0	0	0	0	0	0	0	0	0	0	0	0	0	0	0	0	0	0	0	0	0.000186038	0	0	0	0	0	0	0	0	0	0	0
AAC_6'_33	0	0.000102582	0	0	0	0	0	0	0	0	0	0	0	0	0	0	0	0	0	0	0	0	0	0	0	0	0	0	0	0	0	0	0	0	0	0	0	0	0	0	0	0	0	0	0	0	0
OXA_241	0	0	0	0	0	0	0	0	0	0	0	0	0	0	0	0	0	0	0	0	0	0	0	0	0	0	0	0	4.00427e-05	0	0	0	0	0	0	0.000341173	0	0	0	0	0	0	0	0	0	0	0
IND_9	0	0	0	0	0	0	0	0.000118975	0	0	0	0	0	0	0	0	0	0	0	0	0	0	0	0	0	0	0.00114124	0	0	0	0	0	0	0	0	0	0	0	0	5.44874e-05	0	0	0	0	0	0	0
CTX_M_68	0	0	0	0	0	0	0	0	0	0	0	0	0	0	0	0	0	0	0	0	0	0	0	0	0	0	0	0	0	0	0	0	0	0	0	0	0	0	0	0.000169241	0	0	0	0	0	0	0
OXA_251	0	0	0	0	0.00123393	0	0	0	0	0	0	0	0.0023824	0	0	0	0	0.000452966	0	0	0	0	0	0	0	0	0	0	0	0	0	0	0	0	0	0	0	0	0	0	0	0	0	0	0	0	0
vanVB	0	0	0	0	0	0	0	0	0	0	0	0	0	0	0	0	0	0	0	0	0	0	0	0	0	0	0	0	0	0	0	0	0	0	0	0	0	0	0	0	0	0	0	0	0	0.000148395	0
chrB	0.000396866	0	8.42837e-05	0.000628421	0.000130415	0	0	0.000242013	0	0	0.000327031	0.00029707	0.000148465	0.000271227	0	0	0	0.000415356	4.79857e-05	0.000147609	2.84846e-05	0.000283016	0	0	0	0	0	0	0	0	0	0	0	0	0	0	0	0	0	0	0	0	0	0	0	0	0
VIM_7	0	0	0	0	0	0	0.000495507	0	0	0	0	0	0	0	0	0	0	0	0	0	0	0	0	0	0	0	0	0	3.0104e-05	3.00296e-05	0	0	0	0	0	0	1.89325e-05	0	1.29501e-05	0	0	0	0	0	0	0	0
plasmid_encoded_cat_pp_cat_	0	0	0	0	0	0	0	0	0	0	0	0	0	0	0	0	0	0	0	0	0	0	0.000315126	0	0	0	0.00133739	0	0	0	0	0	0	0	0	0	0	0	1.97678e-05	0	0	0	0	0	0	0	0
Erm_39_	0.000195847	0	0	0	0	0	0.000709955	0	0	0	0	0	0	0	0	0	0	0	0	0	0	0	0	0	0	0	0	0	0	0	0	0	0	0	0	0	0	0	0	0	0	0	0	0	0	0	0
AAC_3_VIIIa	0	7.84454e-05	3.67192e-05	0	0	0	0	0	0	0	0	0	0	0	0	0	0	0	0	0	0	0	0	0	0	0	0	2.66347e-05	0	0	0	0	0	0	0	0	0	0	0	0	0	0	0	0	0	0	0
OXA_184	0.00138503	0	0	0	0	0	0	0	0	0	0	0	0	0	0.00254185	0	0	0	0	0	0	0	0	0	0	0	0	0	0	0	0	0	0	0	0	0	0	0	0	0	0	0	0	0	0	0	0
oleI	0	0	0	0	0	0	0	0	0	0	0	0	0	0	0	0	0	0	0	0	0	0	0	0	0	0	0.00142655	0	0	0	0	0	0	0	0	0.000122254	0	0	0	0	0	0	0	0	8.70236e-05	0	8.65841e-05
evgA	0	3.49625e-05	0	0	0.00037437	0.000229223	0	0	0	0	0	0	0.000252534	0	0	2.85139e-05	0	0	2.48698e-05	4.95323e-05	0	0	0.00128474	0	0	0.000620576	0	2.35814e-05	0.000408701	7.69451e-05	4.57196e-05	5.58857e-05	0	0	0.000217353	0.00448113	0	5.60894e-05	0.000541981	0.000138943	2.62876e-05	1.80706e-05	0.000385673	0	3.04521e-05	0.00949909	0
rmtF	0	0	0	0	0	0	0	0	0	0	0	0	0	0	0	0	0	0.000391841	0	0	0	0	0	0	0	0	0	0	0	0	0	1.95588e-05	0	0	0	0	0	0	0	0	0	0	0	0	0	0	0
OXA_10	0	0	0	0	0	0	0	0	0	0	0	0	0	0	0	0	0	0	0	0	0	0	0	0	0	0	0	0	1.94696e-05	0	0	6.72807e-06	0	0	4.31758e-05	0.000572348	0	0	0	0	0	1.6983e-05	9.02801e-05	0	0	0	0
sul4	0	0	0	0	0	0	0	0	0	0.000563348	0	0	0	0	0	0	0	0	0	0	0	0	0	0	0	0	0	0	0	0	0	0	0	0	0	0	0	0	0	0	0	0	0	0	0	0	0
CARB_23	0	0	0	0	0	0	0	0	0	0	0	0	0	0	0	0	0	0	0	0	0.000100479	0	0	0	0	0	0	0	0	0	0	0	0	0	0	0	0	0	0	0	0	0	0	0	0	0	0
Chlamydia_trachomatis_intrinsic_murA_conferring_resistance_to_fosfomycin	0.000246885	0	0	0	8.57531e-05	0.000354318	0.000113042	8.92311e-05	0	0	3.52506e-05	0.000498164	0	0	0.00014105	0	0	0.000116216	0	0	1.79286e-05	2.56483e-05	2.49135e-05	0	0	0.000251585	0	0	0	0	0	1.05203e-05	0.00184302	0	0	7.64085e-05	0	0	0	7.79296e-05	0	0	0	0.000524874	0.000103445	0	0.000393006
AAC_6'_Iaj	0	0	0	0	0	0	0	0	0.000466436	0	0	7.79205e-05	0	0	0	0	0	0	0	0	0	0	0	0	0	0	0	0	0	0	0	0	0	0	0	0	0	0	0	0	0	0	0	0	0	0	0
AAC_6'_32	0	0	0	0	0	0	0	0	0	0	0	0	0	0	0	0	0	0	0	0	0	0	0	0	0	0.000937726	0	0	0	0	0	0	0.0034025	0	0.000154331	0	0	0	0	0.000155138	0	0	0	0	0	0	0
OXA_53	0	0	5.66191e-05	0	0	0	0	0	0	0	0	3.18137e-05	8.4178e-05	0	0	3.71545e-05	0	0	0	0	8.38993e-05	0	0	0	0	0	0	0	0	0	0	0	0	0	0	0	0	7.70106e-05	0	0	0	0	0	0	0	0	0
dfrA1	0	0	0	0	0.000118446	0.000250717	0	0	0	0	0	0	0.000195794	0	0	0	0	0	0	0	0	0	0.00227094	0	0	0	0	2.82086e-05	2.76878e-05	0	0	7.91267e-06	0	0	0	0.00329234	6.31883e-05	0.000103696	0.000124332	0	0	0	0	0	0	0.0119256	0
AxyY	0	0	0.00030759	0	0	0.00502139	0	0	0	0.000142878	8.57847e-05	0.000115624	0	0	0	0.00015828	0	0	0.000112378	0	4.7327e-05	0.000108676	0.00713122	0	0	0	0.0019453	0	0	0	0	0	0.00422477	0	0.000118425	0.000107871	0	0.000147604	0	0	0	0	0	0.000234489	0	0	0.000209901
mtrE	0	0	0	0	0	0.000117428	0	0	0	0	0	0	9.71285e-05	0.000308382	0.000140107	0	0	0	0	0	0	4.87571e-05	0	0	0	0	0	0	0	0	0	0	0	0	0	0	0	0	0	0	0	0	0	0	0	0	0
dfrG	5.73127e-05	0	0	0	0	0.00011695	0.000303895	0	0	0	0	0	0.000243406	0	0	3.93927e-05	0	0	0	0	0	0	0	0	0.000176505	0	0	5.29484e-05	0.000462903	0.000175968	0	2.99764e-05	0	6.51967e-05	7.17863e-05	0.00105683	4.29594e-05	0.000381458	0.000132976	5.99727e-05	3.72376e-05	4.567e-05	0.000148324	0.000488225	0.00020259	0	0.000110701
vgbA	0	0	0	0	0	0	0	0	0	0	0	0	0	0	0	0	0	0	0	0.000108964	0	0	0	0	0	0	0.00209787	0	0	0	0	0	0	0	0	0	0	0	0	0	0	0	0	0	0	0	0
GIM_2	0	0	0	0	0	0	0	0	0	0	0	0	0	0	0	0	0.000963083	0	0	0	0	0	0	0	0	0	0	0	0	0	0	0	0	0	0	0	0	0	0	0	0	0	0	0	0	0	0
SAT_2	0	0	2.65064e-05	0	4.32479e-05	0	0	0	0	0	0	0.000115006	0	0	0	2.75809e-05	8.26174e-05	0	0	4.32205e-05	9.8969e-05	5.86247e-05	0	0	0	0	0	0	0	0	0	0	0	0	0	0.000146704	0	0	9.16599e-05	0	1.07822e-05	0	6.09684e-05	0	0	0.000127196	0
LRA_8	0	0	0	0	0	0	8.20393e-05	0	0	0	0	0	0.000131921	0	0	0	0	0	0	0	0	0	0	0	0	0	0	0	0	0	0	0	0.00232803	0	0	0	0	0	0	0.000300003	0	0	0	0	6.71257e-05	0	0.000139091
patA	0.000113156	0.000101557	3.95515e-05	0	0.000142386	0.000276693	0	0	0	0	0	0	0.000370874	0	0	2.93927e-05	0	0	0.000454168	0.000214162	8.93145e-05	0.000121167	0.00223964	0	3.24472e-05	0.000819802	0.00139773	4.03807e-05	0.000340605	0.000106381	8.05375e-05	6.26347e-05	0	5.86913e-05	0.000349229	0.00611897	3.05851e-05	0.000100887	0.000142584	0.000164065	4.11395e-05	8.90939e-05	0.000604399	0	4.09237e-05	0.00904851	0
MdtK	0	0	0	0	0	0	0.000210958	0	0	0.000146053	0	0	0	0	0	0	0	0	0	0	0	0	0	0	0	0	0	0	0	0	0	0	0	0	0	0.000257134	0	0	0	7.70339e-05	0	0	0	0	0	0	0
vanKI	0	0	0	0	0	0	0	0	0	0	0	0	0	0	0	0	0	0	0	0	9.67574e-05	0	0	0	0	0	0	0	0	0	0	0	0	0	0	9.40412e-05	0	0	0	8.7265e-05	0	0	0	0	0	0	0
TriB	0	0	0	0	0	5.32774e-05	0	0	0	0	0	0	0	0	0	0	0	0	0	0	0	0	0	0	0	0	0	0	0	0	0	0	0	0	0	0	0	0	0	0	0	0	0	0	0	0	0
AAC_6'_34	0	0	0	0	0	0	0	0	0	0	0	0	0	0	0	0	0	0	0	0	0	0	0	0	0	0	0	0	0	0	0	0	0	0	0	0	0	0	0	0	0	0	0	0.000320591	0	0	0
sul2	0.000334686	9.14724e-05	0.000172886	6.32737e-05	0.000127778	0	0.000127072	0.000135815	0.000228422	0.000125649	0.0001558	7.82725e-05	7.01484e-05	8.23107e-05	4.89736e-05	0.000205852	9.501e-05	5.7646e-05	0.000199009	8.17734e-05	6.28582e-05	8.29798e-05	0.000183187	0.000155714	0.00010316	0.000657327	0.00193388	0.000523258	0.000616092	0.000669366	0.00202523	0.000134443	0.00087301	0.000204674	0.000224768	0.00189223	0.0016604	0.000402272	0.000653691	0.0173033	0.00117434	0.000783299	0.00164883	7.99395e-05	0.000826071	0.00245714	0.00101924
MSI_1	0.000150874	0	0	0	0	0	0.000279679	0	0.000117291	0	0	0	0	0	0	0	0	0.000181067	0	0.000100041	0	0	6.35548e-05	0	0	0	0	0	0	0	0	0	0	0	0	0	0	0	0	0	0	0	0	0	0	0	0
NDM_7	0	0	0	0	0	0	0	0	0	0	0	0.000128012	0	0	0	0	0	0	0	0	0	0	0	0	0	0	0	0	0	0	0	0	0	0	0	0	0	0	0	0	0	0	0	0	0	0	0
mdtM	0	0.000155982	0	2.13265e-05	0.000175555	0.000194082	0	0.000192739	0.000105562	0	0	0	0.000196917	9.15893e-05	0	5.58696e-05	0	0	3.13295e-05	0.000206649	0.00020938	0.000343221	0.00224666	0	0	0.00103317	0	6.2813e-05	0.000339489	0.000963738	2.75319e-05	5.93648e-05	0	4.20706e-05	0.000301285	0.00573438	0	0.000123366	0.000133706	0.000174778	5.17137e-05	6.8274e-05	0.000473267	0	0.000116081	0.00886572	0
vanHB	0	0	0	0	0	0	0.000210958	0	0	0	0	3.95332e-05	0	0	0	0	0	0	0	0	0	0	0	0	0	0	0	0	0	0	0	0	0	0	0	0	3.56563e-05	0	0	0	0	0	0	0	0	0	0
LRA_9	0	0	0	0	0	0	0	0	0.000108269	0.000143398	0	0	0	0	0	0	0	0	0	0	0	0	0	0	0	0	0	0	0	0	0	0	0	0	0	0	0	0	0	0	0	0	0	0	0	0	0
OXA_258	0	0.000114716	0	0	0.0017977	0	0	0	0	0.000507343	0	0.000408741	0	0	0	0.000121893	0.000154979	0	0.000102783	0	0	0	0	0	0	0	0	0	0	0	7.34779e-05	0	0	0	0	0	0	0	0	0	0	0	0	0	6.12887e-05	0	0
AAC_6'_Iy	0	0	0	0.000147098	0	0	0	0	0	0	0	0	0	0	0	0	0	0	0	0	9.21056e-05	0	0	0	0	0	0	0	0	0	0	0	0	0	0	0	0	0	0	0	0	0	0	0	0	0	0
CMY_70	0	0	0	0	0	0	0	0	0	0	0	0	0	0	0	0	0	0	0	0	0	0	0	0	0	0	0	0	0	0	0	0	0.00265395	0	0	0	0	0	0	0	0	0	0	0	0	0	0
mphA	0	0	0	0	0.000154488	0.000285792	0	0	0	0	0	0	0.000213232	0	0	0	0	0.000105084	0	0	0	0	0.00309209	0.000276824	0	0	0	0	2.01539e-05	0	0	0	0	0	8.81888e-05	0.00239447	0	0	0.000105506	0	0	0	0	0	1.1708e-05	0.00744186	0
mecD	0	0	0	0.000124467	0	0	0	0	0	9.8586e-05	0	0.000212231	0	0	0.000578218	0	0	0	0	0	5.04821e-05	0	0	0	0	0	0.00546587	0	0	0	1.55862e-05	0	0	0	0	0	0	0	0	0	0	0	0	0	0	0.000239659	0
cphA6	0	0	0	0	0	0	0	0	0	0	0	0	0	0	0	0	0	0	0	0	0	0	0	0	0	0	0	0	0	0	0	0	0	0	0	0	0	0	0	0	0	0	0.000328291	0	0	0	0
PDC_82	0	7.05593e-05	0	0	0	0	0	0	0	0	0	0	0	0	0	0	0	0	0	0	0	0	0	0	0	0	0	0	0	0	0	0	0	0	0	0	0	0	0	0	0	0	0	0	0	0	0
vanYA	0	0	0	0	0	0	0	0	0	0	0	0	0	0	0	0	0	0	0	0	0	0.000117249	0	0	0	0	0	0	0	0	0	0	0	0	0	0	0	0.000542801	4.04691e-05	0	0	0	5.47152e-05	0.000273571	0	0	0
nalD	0	0	0.000191561	0	0	0	0.000164079	0	0	0	0	0	0	0	0	0	0	0	0	0	0	0	0	0	0	0	0	0	0	0	0	0	0	0	0	0	0	0	0	0	0	0	0.000205182	0	0	0	0
msrE	0	8.67364e-05	0	0	0.000140276	0	0	0	0	0	0	0	0	0	0.000149908	0	0	0.000784626	0	0	0	0	8.37428e-05	0	0	0	0	1.42995e-05	3.55664e-05	2.42503e-05	0	0	0	0	0	0	2.92685e-05	0.000139835	0	0	0	0	0	0	0	0	0
Escherichia_coli_ampC_beta_lactamase	0	7.46301e-05	0	0	0.000275206	0.000410997	0	0	0	0	0	0	0.00025554	0	0	4.44238e-05	3.22873e-05	0	5.58829e-05	8.31466e-05	0	5.66705e-05	0.00213968	0	0	0.000905062	0.000653383	3.48787e-05	0.000577223	0.000119779	5.85551e-05	7.83732e-05	0	2.5038e-05	0.000562355	0.0111626	1.30132e-05	5.50585e-05	0.000154947	0.000178778	4.15115e-05	7.90462e-05	0.000739604	0	5.59381e-05	0.0100373	0
ADC_15	0	0	0	0	0	0	0	0	0	0	0	0	0	0	0	0	0	0	0	0	0	0	0	0	0	0	0	0	0	0	0	7.85262e-05	0	0	0	0	0	0.000639616	0	0	0.000117151	0	0	0	0	0	0
tet_G_	0.00100364	0.000589477	0.000434244	4.48773e-05	0.000581197	0	0	6.9833e-05	0.000757292	0.000614376	8.48522e-05	0.000428563	0.000466639	0.000254415	0.00111747	0.0014571	0	0.000614055	7.49184e-05	0	0	0	0	8.12419e-05	0	0	0	0	0	0	0	0	0	0	0	0	6.87126e-05	0	0	0	0	0	0	0	0	0	0
JOHN_1	0	0	0	0	0	0	0	0	0	0	0	0	0	0	0	0	0	0	0.000964948	0	0	0	0	0	0	0	0	0	0	0	0	0	0	0	0	0	0	0	0	0	0	0	0	0	0	0	0
ANT_3''_IIc	0	0	0	0	0	0	0	0	0	0	0	0	0	0	0	0	0	0	0	6.28982e-05	0	0	0	0	0	0	0	0	0	0	0	0	0	0	0	0	0	0	0	0	0	0	0	0	0	0	0
cphA5	0.000829809	0	0	0	0.000121523	0	0	0	0	0	0	0	0	0.000204945	0	0	0	7.02151e-05	0	0	4.70712e-05	0	0	0	0	0	0	0	0	0	0	0	0	0	0	0	0	0	0	0	0	0	0	0	0	0	0
Haemophilus_influenzae_PBP3_conferring_resistance_to_beta_lactam_antibiotics	0	0.000141181	5.8583e-05	0	0.000212284	0.000307724	0	0	0	0	0.0001476	0	0.000347663	4.70347e-05	0	0.000384501	5.81171e-05	0	0.000319614	0.000243506	0.000236422	6.60527e-05	0.00242707	0.000146586	0.000492788	0.00141496	0.00227183	0.000792038	0.00258216	0.00133148	0.0024099	0.000392025	0	0.000221348	0.000496712	0.00977059	0.00151393	0.000386888	0.000979188	0.0197991	0.00118522	0.001341	0.00195144	0.000303223	0.00117906	0.0113952	0.00150089
AAC_6'_Iz	0	0	0	0	0	0	0	0	0	0	0	0	0	0	0	0	0	0	0	0	0	0	0	0	0	0	0	0	0	5.56393e-05	0	0	0	0	0	0	0	0	0	0	0	0	0	0	0	0	0
vgaA	0	4.09845e-05	0	0	0	3.17314e-05	0	3.407e-05	0.000156086	0	0	0	0	5.91171e-05	0	0	0	0	0	0	0	9.57536e-05	0	0	0	0	0	0	0	0	0	0	0.00201057	0	0	0	0	0	0	0	0	0	0	0	0	0	0
OXA_246	0	0	0	0	0	0.000249338	0	0	0	0	0	0	0	0	0	0	0	0	0	0	0	0	0	0	0	0	0	0	0	0	0	0	0	0	0	0	0	0	0	0	0	0	0	0	0	0	0
QnrVC6	0	0	0	0	0	0	0	0	0	0	0	0	0	0	0	0	0	0.000117093	0	0	0	0	0	0	0	0	0	0	0	0	0	0	0	0	0	0	0	0	0	0	0	0	0	0	0	0	0
EreA2	0	0	5.67478e-05	0	0	0	0	0	0.00011196	0.000199164	0	0	0	0	0	0	0	0	5.74374e-05	0.000204363	0	0	8.76286e-05	0	3.44501e-05	0	0	0	0	0	0	0	0	0	0	0	0	0	0	0	0	0	0	0	0	0	0
aadA3	4.71482e-05	0.000122172	0.000112995	5.99107e-05	0.000123122	8.79076e-05	0.000241223	6.82707e-05	5.94223e-05	0.000200785	0.000283925	0.000207936	0	0.000116654	5.23254e-05	0.000406266	0.000164632	0.000102208	4.33633e-05	0.000161939	6.07143e-05	0.000180727	0	0.000107751	5.58329e-05	0.000410255	0.00329041	0.000709353	0.000476239	0.000123189	0.000391694	6.40927e-05	0	3.29694e-05	0.000209237	0.000914551	0.000299868	0.000629776	0.000432563	0.00225937	0.000221898	0.000279756	0.000375641	0	6.76e-05	0	6.6348e-05
ACT_10	0	0	0	0	0	0	0	0	0	0	0	0	0.000118375	0	0	0	0	0	0	0	0	0	0	0	0	0	0	0	0	0	0	0	0	0	0	0	0	0	0	0	0	0	0	0	0	0	0
FOX_9	0	0	0	0	0	0	0	0	0	0	0	0	0	0	0	0	0	0	0	0	0	0	0	0	0	0	0	0	0	6.14961e-05	0	0	0	0	4.44094e-05	0	0	0	0	0	0	0	0	0	0	0	0
OXA_62	0	0	0	0	0	0	0	0	0	0	0	0	0	0	0.000112085	0	0	0	0	0	0	0	0	0	0	0	0	0	0	0	0	0	0	0	0	0	0	0	0	0	0	0	0	0	0	0	0
LlmA_23S_ribosomal_RNA_methyltransferase	0	0	0.000215782	4.71823e-05	0	0	0	0	0	0	9.9129e-05	0	0.000136789	0.000873491	0	0	0.000120042	0	0.0017461	3.37346e-05	0	0	0	0	0	0	0	0	0	0	0	0	0.00360032	0	0	0.000329144	0	0	2.0439e-05	0	0	0	0.000131317	0	0	0	0
Erm_34_	0	0	0	0	0	0	0	0	7.94552e-05	0	0	0	0	0	0	0	0	0	0	0	6.92695e-05	9.94843e-05	0	0	0	0	0.00158506	0	0	0	0	0	0	0	0	0	0	0	0	0	0	0	0	0	0	0	0
tet_42_	0	0	0	0.000118556	0	0	0	0	0	8.31949e-05	0	0	0	0	0	2.0435e-05	0	0	0	0	0	6.5485e-05	0	0	0	0	0	0	0	0	0	0	0	0	0	0	2.89105e-05	0	0	0	0	0	0.000152694	0	0	0	0
PDC_87	0	0	0	0	0	0	0	0	0.000295573	0	0	0	0.000454561	0	0	0.000217973	0.000599252	0	0	0	0	0.000317355	0	0	0	0	0	0	0	0	0	0	0	0	0	0	0	0	2.20741e-05	0	0	0	0	0	0	0	0
OXY_6_1	0	0	0	0	0	0	0	0	0	0	0	0	0	0	0	0	9.11025e-05	0	0	0	0	0	0	0	0	0	0	0	0	0	0	0	0	0	0	0	0	0	0	0	0	0	0	0	0	0	0
qacA	0	0	0	0	0	0	0	0	0	0	0	0	0	0	0	0.000103562	0	0	0	0	0	0	0	0	0	0.0002063	0	0	0	0	0	0	0	0	0	0.000142155	0	0	0	0	0	0	0	0	0	0	0
mphD	0	0	0	0	0	0	0	0	8.23025e-05	0	0	0	0	0	0	0	0	0	0	0	0	0	0	0	0	0	0	3.83341e-05	2.34818e-05	0	0	0	0	0	0	9.58852e-05	4.2304e-05	0	2.58176e-05	0	0	0	0	0	0	0	0
MUS_2	0	0	0	0	0.000167094	0	0	0	0	0	0	0	0	0	0	0	0	0	0	0	0	0	0	0	0	0	0.000967154	0	0	3.52542e-05	0	0	0	0	0	0	0	0	0	0	0	0	0	0	0	0	0
OXA_160	0	0	0	0	0	0	0	0	0	0	0	0	0	0	0	0	0	0	0	0	0	0	0	0	0	0	0	0	0	0	0	0	0	0	0	0.0257276	0	0	0	0	0	0	0	0	0	0	0
AAC_2'_Id	0	0	0	0	0	0	0	0	0	0	0	0	0	0	0	0	0	0	0	0	0	0	0	0	0	0.000392952	0	0	0	0	0	0	0	0	0	9.05582e-05	0	0	0	0	0	0	0	0	0	0	0.000213788
LRA_13	0	0	0	0	0	0	0	0	0.000455365	0	0	0	0	0	0	0	0.00014045	0	0	0.00318654	0	0.000886405	0	0.000124571	0	0.000176973	0.00247269	0	0	0.000182567	0	0	0.0011848	0	0.000188403	0	0	0	0	0	0	0	0	0	0	0	0
Enterococcus_faecium_chloramphenicol_acetyltransferase	0	0	0	0	0	0	0	0	0	0	0	0	0	0	0	0	0	0	0	0	0	0	0	0	0	0	0	5.13209e-05	5.89981e-05	0.000200147	0	1.08733e-05	0	0	0	0	1.57971e-05	0.000131203	7.63054e-05	0	0	1.47186e-05	9.49917e-05	0	4.80082e-05	0	0
dfrA26	0	0	0	0	0	0	0	0	0	0	0	0	0	0	0	0	0	0	0	0	0	0	0	0	0	0	0	0	0	7.30266e-05	0	0	0	0	0	0.000122254	0	0	0	0	0	0	9.11921e-05	0	0	0	0
TEM_130	0	0	0	0.000236407	0	0	0	0	0	0	0	0	0	0	0	0	0	0	0	0	0.000216243	0	0	0.00194642	0	0	0.00427966	0	0	0	0	0	0	0	0	0	0	0	0	0	0	0	0	0	0	0	0
IMP_12	0	0	0	0	0	0	0	0	0	0	0	0.000316265	0	0	0	0	0	0	0	0	0	0	0	0	0	0	0	0	0	0	0	0	0	0	0	0	0	0	0	0	0	0	0	0	0	0	0
AcrE	0	7.23705e-05	8.92613e-05	0.000327453	0.00014545	0.00364218	0.000101657	0	0.00015392	0	0	0.000102398	0.000256787	0.000109739	0	2.25801e-05	4.19253e-05	0.000564839	4.75344e-05	0.000113432	6.54653e-05	4.31971e-05	0.00352302	4.61374e-05	6.37091e-06	0.000832859	0.00135785	3.30173e-05	0.000700102	9.1567e-05	5.36812e-05	8.12459e-05	0	1.55498e-05	0.000391938	0.00484205	0	0.00016102	0.000167366	0.00015771	4.27043e-05	5.82878e-05	0.000648503	0	6.05174e-05	0.00977831	0
Erm_47_	0	0	6.13275e-05	0	0.0002104	0	0	3.79565e-05	0	4.3816e-05	5.06909e-05	0	0	0	0	8.03718e-05	0	0	0	6.04412e-05	0	0	0	0	0	0	0	0	4.15828e-05	2.04474e-05	0	1.129e-05	0	0	0.000103622	0	2.23754e-05	0.000365722	3.1577e-05	0	0	4.65348e-05	0	0	0	0	0
AcrF	0	9.10798e-05	0	0	0.000153694	0.000329856	0	0	5.86455e-05	0	0.000863381	0	0.000237284	0.00117321	0	6.9576e-05	3.39878e-05	0	0.000109938	0.000143766	2.59172e-05	6.173e-05	0.00222528	0.000311427	0	0.000802277	0.00113357	5.17996e-05	0.000711489	9.17243e-05	0.000112735	7.05518e-05	0	4.0212e-05	0.000284835	0.0132517	0	0.000141852	0.00029435	0.000155947	3.93566e-05	5.55959e-05	0.00061852	0	5.7981e-05	0.00932523	0
adeS	0	0	4.28041e-05	0	0	0	0	0	0	0	0	0	0	0	0	0	0	0	0	0	5.4426e-05	0	0	0	0	0	0	0	0	0	0	0	0	0	0	0	0	0	0	0	0	0	0	0	0	0	0
hmrM	0	0	0	0	0	0	0	0	0	0	7.43467e-05	0	0	0	0	0	0	0	0	0	0	0	0	0	0	0	0.00274337	0	0	0	7.61993e-05	3.33927e-05	0	0	0.000132849	0	0	0	0	0	0	0	0	6.57622e-05	0	0	0
mdtO	0	0.000139728	4.67986e-05	3.95188e-05	0.000177343	0.000370137	0	0	0	0	0	0.000165134	0.000237291	0	0.000110093	6.55216e-05	0	0.000394168	8.90564e-05	0.000229898	0	0.000123519	0.00220751	0	0	0.00107752	0.00279211	3.74793e-05	0.000337852	0.000109326	6.88918e-05	8.14679e-05	0.00228789	1.97913e-05	0.000483845	0.00526859	2.16873e-05	0.000158895	0.000194717	0.000182083	4.44908e-05	4.21894e-05	0.000653943	0	6.47704e-05	0.00903821	0
vanRI	0	0	7.45345e-05	0	2.90598e-05	0	0	0	0	0	0	0	0	0	0	3.81453e-05	0	0	7.65832e-05	0	0	0	0	0	0	0	0	0	0	0	0	0	0	0	0	0	0	0	0	0	0	0	0	0	4.6029e-05	0	0
ACT_37	0	0	0	0	0	0	0	0	0	0	0.00022304	0	0	0	0	0	0	0	0	0	0	0	0	0	0	0.000332741	0	0	0	0	0	0	0	0	0	0	0	0	0	0	0	0	0	0	0	0	0
CRP	0	3.04816e-05	3.6187e-05	3.8795e-05	0.000129874	0.000349964	0	0	0	0	0	0	0.000197479	0	0	0	0	0	3.44624e-05	9.16644e-05	0	0	0.00225394	0	0	0.000994019	0	5.62357e-05	0.000262318	0.000128748	3.29083e-05	9.2688e-05	0	1.86013e-05	0.000427256	0.00794899	1.56731e-05	9.33867e-05	0.000225336	0.000198517	3.45542e-05	6.14286e-05	0.000544559	0	5.72636e-05	0.0101767	0
AAC_6'_Iak	0	0	0	0	0	0	0	0	0	0	0	0	0	0	0	0	0	0	6.2659e-05	0	0	0	0	0	0	0	0	0	0	0	0	0	0	0	0	0	0	0	0	0	0	0	0	0	0	0	0
mefA	0	0	0	0	0	0	0	0	0	0	0	0	0	0	0	0	0	0.000163886	0	0	0	0	0	0	0	0	0	0	0	0	0	4.28325e-05	0	0	0	0	0	0	0	0	9.36099e-05	0	0	0	0	0	0
OXY_1_6	0	0	0	0	0	0	0	0	0	0	0	0	0	0	0	0	0	0	0	0	0	0	0	0	0	0	0	0	0	0	0	0	0.00195143	0	0	0	0	7.70106e-05	0	0	0	0	0	0	0	0	0
adeR	0	0	0	0	0	0	0	0	0	0	0	0	0	0	0	0	0	0	0	8.79145e-05	0	0	0	0	0	0	0.0019453	0	0	0	0	0	0	0	0	0	0	0	0	0	0	0	0	0	0	0	0
vanSE	0	0	0	0.000102118	0	0	0	0	0	0	0	0	0	0	0	0	0.000880151	0	0	0	0	0	0	0	0	0	0	0	0	0	0	0	0	0	0	0	0	7.38018e-05	0	0	0	0	0	0	0	0	0
tetW	0.00958234	0.0111719	0.0218479	0.0170776	0.0175821	0.0122871	0.0172418	0.0128322	0.0132065	0.0144049	0.0136208	0.0186182	0.0257569	0.0175764	0.0217171	0.014783	0.0169484	0.0275258	0.0141669	0.0158865	0.0132227	0.0110608	0.0104955	0.00766094	0.000458536	0.000424418	0	0.000243194	0.000234564	0.000548772	0.000279431	0.000103246	0.001676	0.000652795	0.000645975	0.00102729	0.00025043	0.000731907	0.000854902	0.000479957	0.00298631	0.000220654	0.000523214	0.000139387	0.000139705	9.33266e-05	0.00146565
Pseudomonas_aeruginosa_soxR	0	0	0	0	0	0	0	0	0	0	0	0	0	0	0	0	0	0	0	0	7.2568e-05	0	0	0	0	0	0	0	0	6.95492e-05	0	0	0	0	0	8.15024e-05	2.37708e-05	0	0	0	0	0	0	0.000307767	0	0	0
APH_6_Ia	0	0	0	0	0	0	0	0	0	0	0	0	0	0	0	0	0	0	0	0	0	0	0	0	0.0001871	0	0	0	0	1.78841e-05	0	0	0	0	0	0	0	0	0	0	0	0	0.000229804	0	0	0	0
SLB_1	0	0	0	0.000137291	0	0	0	0	0	0	0	0	0	0	0	0	0	0	0	3.22353e-05	0	0	0	0	0	0	0	0	0	0	0	0	0	0	0	0	0	0	0	0	0	0	0	0	0	0	0
IND_14	0	0	0	0	0	0	0	0	0	0	0	0	0	0	0	0	0	0	0	0	0	0	0	0	0	0	0	0	0	0	0	0	0	0	0	0	0	0	0	0	0	0	0	0	0.000195275	0	0
APH_3'_Ia	0	0.000116034	0.000180536	0.000157373	0.000140064	0.000179811	0.00125434	0.000185023	9.31429e-05	0.000166726	0.0002009	0.000135056	0.000130896	5.98623e-05	9.22598e-05	0.000356109	0.000132188	7.30178e-05	0.000238196	0.000184879	0.000112054	0.000159925	0.000127577	0.000215251	8.72018e-05	0.000682609	0.00118005	0.000627971	0.000642633	0.00051763	0.00216044	0.000122105	0.000805203	0.000134525	0.000224768	0.00301793	0.00154685	0.000555142	0.00077638	0.0127386	0.000694014	0.000903596	0.00126127	0	0.000985415	0.00270466	0.000437165
OXA_36	0	0	0	0	0	0	0	0	0	0	0	0	0	0	0	0	0	0	0	0	0	0	0	0	0.000300362	0	0	0	0	0	0	0	0	0	0	0	0	0	0	0	0	0	0	0	0	0	0
LRA_2	0	0	0	0	0	0	0.000861413	0	0	0	0	0	0	0	7.0628e-05	0	0	0	0	0	0	0	0	5.41612e-05	0	0	0	0	0	0	0	0	0	0	0	0.000169797	0	0	0	0	0	0	0	0	0	0	0
mdtC	6.78935e-05	3.00644e-05	0	0	0.000604303	0.000271995	0	0	0	0	0.000133365	0	0.000166756	0	0	2.71513e-05	0.000133762	0.000124484	6.2659e-05	0.000274689	0	5.52425e-05	0.0018281	0	0	0.000512733	0.00172113	2.35584e-05	0.000408057	5.12467e-05	5.18078e-05	4.51161e-05	0	2.74131e-05	0.000159574	0.0089564	0	6.08614e-05	0.000315795	0.000101248	2.81491e-05	8.35621e-05	0.000533053	0	8.19305e-05	0.00656749	0
sdiA	0	0	0	0	0	0	0	0	0	0	0	5.68412e-05	0	0	0	0	0	0	0	0	0	0	0	0	0	0	0	0	0	0	0	0	0	0	0	0	0	0	0	0	0	0	0	0	0	0	0
TEM_146	0	0	0	0	0	0	0.000105815	0	0	0	0	0	0	0	0	0	0	0	0	0	0	0	0	0	0	0	0	0	0	0	0	0	0	0	0	0	0	0	0	0	0	0	0	0	0	0	0
vanE	0	0	0	0	0	0	0	0	0	0	0	0	0	0	0	0	0	0.0018831	0	0	0	0	0	0	0	0	0	0	0	0	0	0	0	0	0.000172703	0	0	0	0	0	0	9.09973e-05	0	0	0	0	0
PDC_2	0	0	0	0	0	0	0	0	0	0	0	0	0	0	0	0	0	0	0	0	0	0	0	0	0	0.000429791	0	0	0	0	0	0	0	0	0	0	0	0	0	0	0	0	0	0	0	0	0
smeE	0	0	8.05557e-05	0	0	0	0	0	0.000802271	0	0	7.9212e-05	6.06082e-05	0	0	0	0	0	0	0.00015385	4.03156e-05	0	0.000116276	0	0	0	0	0	0	3.65133e-05	6.97417e-05	0	0	0	0	0	0	0	0	0	0	0	0	0	0	0.000118716	0
mfpA	0	0	0.000633684	5.69411e-05	0.000197475	0.00263723	0	0	0	0	0.00195806	0	0.00249664	0	0	5.44932e-05	0	0	6.2659e-05	0.000231253	0.000296869	0	0.000424662	0.000141558	0	0	0	0	0	0	0	0	0	0	0	0	0	0	0	0	0	0	0	0	0	0	0
FOX_4	0	0	0	0	0	0	0	0	0.000131952	0	0	0	0	0	0	0	0	0	0	0	0	0	0	0	0	0	0	0	0	0	0	0	0	0	0	0	0	0	0	0	0	0	0	0	0	0	0
ADC_17	0	0	0.0022939	0	0	0	0	0	0	0	0	0	0	0.000107122	0	0	0	0	0	0	0	0	0	0	0	0	0	0	0	0	0	0	0	0	0	0	0	0	0	0	0	0	0	0	0	0	0
mexQ	0	5.55655e-05	0.000359914	0	0	0	0.000499927	4.46155e-05	0	0.00171137	0.000290417	0	0	0.000136418	0	7.66311e-05	0.000363982	4.59742e-05	0.000265648	0	5.4426e-05	0	0	6.48807e-05	0.00180291	0.00318762	0	0.00118718	0.00185844	0.0016005	0.000851884	0.000781129	0.00226833	0.00321387	0.000323818	0.000254695	0.000638841	0.000950199	0.00212156	8.14473e-05	0.000244352	0.000377023	0.000222281	0.00100452	0.000633499	0.000108205	0.0020684
acrD	0	8.455e-05	0.000423204	0.00011132	0.000119123	0.00014274	0	0	0	0	0	7.16868e-05	0.000234166	0	0	0	0.000453381	0	4.38613e-05	0.000116092	0	2.87761e-05	0.00213784	0	0	0.00155387	0.00298743	4.50632e-05	0.000561616	6.83833e-05	5.30079e-05	4.83851e-05	0	2.62308e-05	0.000381744	0.017134	0	0.000271276	0.000277246	0.000122675	3.08446e-05	5.98546e-05	0.000437247	0.000912353	7.4488e-05	0.00749338	0.000288614
aadA25	0	0	0	0	0	0	0	0	0	0	0	0	0	0	0	0	0	8.82704e-05	0	0	0	0	0	0	0	0	0	0	0	0	0	0	0	0	0.000213653	0	0	0	0	0	0	0	0	0	0	0	0
dfrA12	0	0	0	0	0	0	0	0	0	0	7.96572e-05	0	0	0	0	0	0	0	0	0	0	0	0	0	0	0.000474252	0	2.66347e-05	0.000115726	0	0	2.37023e-05	0	0	0.000102998	0.00061495	1.1627e-05	0	3.01413e-05	0	2.19606e-05	2.6518e-05	0	0	0	0	0
catB3	0	0	0	8.54116e-05	0	0	0	0	0	0	0	0	0.000188436	0	0	0.000132551	0	0.000262425	0	0.00056194	0.000188285	0.000101669	0	0	9.28296e-06	0.000234431	0	0	0	0	0	0	0	0	0	0	3.71771e-05	4.82685e-05	3.20824e-05	0	0	2.00455e-05	0	0	0	0	0
vanL	0.000956455	0	0	0	0.000272593	0	0.000569501	0.00011077	0	0	0	5.88856e-05	3.14097e-05	0.000257086	0	0.00022657	0.000103547	0.000154041	0.000366255	0.00153781	0.000384184	0.000107823	0	0	0	0	0.00190207	0	0	0	0	0	0	0	4.78255e-05	0	0	0	2.32359e-05	0	0	0	0	0	0	0	0
APH_2''_If	0.00355415	0.00115159	0.000301639	0.000688839	0.0033605	0.00157813	0.00282819	0.00169614	0.00159604	0.00143479	0.00164883	0.00105299	0.00335362	0.00361929	0.000577642	0.00149147	0.00168845	0.00141323	0.000663765	0.00155241	0.00108958	0.00129218	0.000193978	0.00225338	0.000697177	0.000318785	0.00046518	0.000349021	0.000445906	0.000268581	0.00044582	0.000176593	0	0.00108146	0.000253817	0.000347066	0.000221356	0.000338864	0.000388642	0.00304337	7.97706e-05	7.41273e-05	0.000409154	0	0.000377075	0.000215855	0.000583526
AAC_3_Xa	0.00119046	0	0	0	0	0	0	0	0	0	0	0	0	0	0	0	0	0	0	0	0	0	0	0	0	0	0	0	0	0	0	0	0.00276453	0	0	0	0	0	0	0	0	0	0	0	0	0	0
LEN_5	0	0.000268782	0	0	0	0	0	0	0	0	0	0	0	0	0	0	0	0	0	0	0	0	0	0	0	0	0	0	0	0	0	0	0	0	0	0	0	0	0	0	0	0	0	0	0	0	0
tetO	0.0134834	0.0113414	0.00351213	0.0127998	0.0169873	0.00456319	0.0200024	0.0106668	0.0114332	0.0123268	0.0049662	0.0085203	0.0168342	0.012718	0.00542524	0.00809849	0.0153495	0.0172298	0.0111444	0.0186027	0.0109931	0.0139747	0.00913819	0.00707134	0.000446183	0.000494259	0.000627356	0.000612339	0.00106306	0.000727528	0.000823199	0.000585847	0.00456285	0.000526466	0.000618666	0.00364776	0.00151193	0.000746866	0.000593037	0.0116726	0.00110457	0.00178744	0.000947685	0.000691148	0.000486766	0.0010747	0.00488393
PER_6	0	0	0.000134079	0	0	0	0	0	0	0	0	0	8.8741e-05	4.33046e-05	0	0	0	0.000103295	3.34587e-05	0	8.74257e-05	6.48613e-05	4.0444e-05	0	0	0	0	0	0	0	0	0	0	0	0	0	0	0	0	0	0	0	0	0	0	0	0
dfrD	0	0	0	0	0	0	0	0	0	0	0	0	0	0	0	0	0	0	0	0	0	0	0	0	0	0	0	0	0	0	0	0	0	0	0	0	0	0.000127275	0	0	0	1.57778e-05	0	0	0	0	0
tet_K_	0	0	0	0	0	0	0.000316437	0	0	0	0	0	0	0	0	0	0	0	0	0.000100041	0	2.0362e-05	0	3.82119e-05	1.14229e-05	0.00180886	0	4.77687e-05	2.30692e-05	0.000162564	0	2.61634e-05	0	3.89404e-05	0.000194291	0.000186038	0	0.000111665	0.00012601	0	1.19795e-05	0	0.000315665	0.000215977	0.000110959	0	0
SFH_1	0	0	0	0	0	0	0	0	0	0	0	0	0	0	0	0	0	0	0	0	0	0	0	0	0	0	0	0	0	0	0	0	0	0	0	0	0	0	0	0	0	0	0	0.000390815	0	0	0
mecA	0	0	0	0	0	0	0	0	3.44224e-05	0.000499502	0	0	0	0	0	0	0	0	0.000114875	0	0.000107629	0	0	0.000239559	0	0	0	0	0	0	0	0	0	0	0	0	0	0	0	0	0	0	0.000153887	0	0	0	0
mgtA	0	0	0	0	0	0	0	0	0	0	0	0	0	0	0	0	0	0	0	0	0	0	0	0	0	0	0	0	0	0	0	0	0	0	4.85728e-05	0	0	0	0	0	0	0	0.000172785	0	0	0	0.000219896
ErmE	0	0	0	0	0	0	0.000159128	0	0	0	0	0	0	0	0	0	0	0	0	0	0	0	0	0	7.61529e-05	0	0	0.000131336	0	0.000387796	0	2.03023e-05	0	0	0	0	0	5.623e-05	4.31333e-05	0.000126452	0	0	4.82781e-05	0	2.11976e-05	0	0
FEZ_1	0	0	0	0	0	0	0	0	0	0	0	0	0	0	0	0	0	0	0	0	0	0	0	0	0	0	0.000839149	0	0	0	0	0	0	0	0	0	0	0	0	0	0	0	0	0	0	0	0
APH_2''_IIa	0.000726616	0.000542319	5.44496e-05	0.000629375	0.000704699	0.0007608	0.00136878	0.00069366	0.000722094	0.000783007	0.000863019	0.000779701	0.000573895	0.00196362	0.000475882	0.000992555	0.000467538	0.0010214	0.00185174	0.00108172	0.000468108	0.0006105	0.000242533	0.00186413	0	0	0	0	0	0	0	0	0.00232803	0	0	0	0	0	0	0	0	0	0	0.000328285	2.82634e-05	0	0
BcII	9.38129e-05	0	0	0	0	0	0.000159128	0	0	3.01794e-05	0	0	0	0	0	0	0.000129006	0.000269715	0	0	3.73207e-05	0	0	0	0	0	0	0	0	0	0	0	0	0	0	0.000174648	0	0	0	0	0	0	0.000234494	0	0	8.72912e-05	0
VIM_2	0	0	0	0	0	0	0	0	0	0	9.04217e-05	0	0	0	0	0	0	0	0	0	0	0	0	0	0	0	0	0	0	0	0	0	0	0	0	0	0	0	0	0	0	0	0	0	0	0	0
OXA_18	0	0	0	0	0	0	0	5.35386e-05	0	0	0	0	0	0	0	0	5.22603e-05	0	0	0	0	0	0	0	0	0	0.00129687	0	0	0	0	0	0	0	0	0	0	0	0	0	0	0	0	0.000248701	0	0	0
tet_40_	0.0109911	0.00871164	0.00880583	0.0110156	0.0114062	0.00671872	0.0115751	0.0066088	0.00750346	0.00768664	0.00857262	0.00677678	0.00859051	0.0102057	0.00896407	0.00694253	0.0104547	0.0143292	0.0127822	0.00899888	0.0107284	0.00986886	0.00888756	0.0089449	1.04747e-05	0	0	1.01907e-05	1.65107e-05	3.22968e-05	2.609e-05	0	0.00353432	1.07368e-05	0.000196041	0.000253819	0	7.15304e-05	2.67565e-05	0	0	1.85525e-05	0	0	3.65697e-05	4.46739e-05	0
ANT_9_Ia	0.000867528	0.000522652	0.000289764	0.000243529	0.00107188	0.000515014	0.00121015	0.000559181	0.000279544	0.000348094	0.000735207	0.000625837	0.00110834	0.00050883	0.000379362	0.000557042	0.000605494	0.000455806	0.000994305	0.00145954	0.000270921	0.000176308	0.000626133	0.00108023	0.00482643	0.00446307	0	0.00458578	0.00668655	0.00393459	0.00500836	0.00256375	0	0.0066001	0.00133557	0.00040072	0.00124005	0.00489031	0.00475411	0.00204368	0.000945708	0.00257017	0.00153811	0.00109428	0.00339133	0.000228089	0.00258256
OXA_333	0	0	0	0	0	0	0	0	0	0	0	0	0	0	0	0	0	0	0	0	0	4.75794e-05	0	0	0	0	0	0	0	0	0	0	0	0	0	0	0	0	0	0	0	0	0	0	0	0	0
lnuF	0	0	0	0.000200828	0	0	0	0	0	0.000210317	0	0	0	0	0	0	0	0	0	0	0	0	0	0	0	0	0	0	0	0	0	0	0	0	0	0	0	0	0	0	0	0	0	0	0	0	0
SAT_3	0	0	0	0	0	0	0	0	0	0	0	0	0	0	0	0	0	0	0	0	0	0	4.34033e-05	0	0	0	0.00182891	0	0	0	0	0	0	0	0.000177638	0	0	0	0	0	0	0	0.000187595	0	0	0	0
cmeB	0.00111523	0.00218398	0.000200273	0.000517172	0.00125321	0.000719244	0.000742378	0.000769618	0.00204166	0.00139103	0.00511211	0.00151817	0.0017399	0.00368092	0.00149115	0.00121838	0.00069331	0.00040139	0.0022802	0.00245258	0.000369213	0.000575508	0.000180734	0.00121952	0	0.000180965	0.00212732	0	0	0	0	1.05203e-05	0	0	0.000111023	0.000759788	0	4.02555e-05	0	0	0	0	0.0001574	0	0	0	0
AAC_3_IIIb	0	0	0	0	0	0	0	0	0	0	0	0	0	0	0.000169735	0	0	0	0	0	0	0	0	0	0	0	0	0	0	0	0	0	0	0	0	0	0	0	0	0	0	0	0	0	9.29433e-05	0	0
salA	0	0	0	0	0	0	0	0	0	0	0	0	0	0	0	0	0	0	0	0.000504967	7.57232e-05	0	0	0	0	0	0	0	0	0	0	0	0	0	0	0	0	0	0	0	0	0.00518457	0	0.00043403	0	0	0
cpxA	0.000290071	0.000104774	0.000273708	0	0.000161986	0.000745754	0	0	0	0	0	0	0.000549108	0	3.67957e-05	0.000171135	3.61391e-05	0.00068423	9.00601e-05	7.49576e-05	0	6.20331e-05	0.00263822	0	0	0.00109606	0.00107459	0.000152035	0.00045059	0.000228004	3.79636e-05	8.36338e-05	0.00225528	1.06042e-05	0.000453629	0.0082575	0	0.000407001	0.000197606	0.000290178	4.18741e-05	8.42369e-05	0.00107396	0	5.84785e-05	0.0101546	0
AAC_6'_29b	0	0	0	0	0	8.33906e-05	0	0	0	0	0	0	0	0	0	0	0	0	0	0	0	0	0	0	0	0	0	0	0	0	0	0	0	0	0	0	0	0	0	0	0	0	0	0	0	0	0
cipA	8.56314e-05	0	0	0	0.000176628	0	0.0018342	0	0	0	0.000100469	0	0	0	0	0	0	0	0	0	0	0	0	0.000120552	0	0	0	2.84235e-05	0	0	0	0	0	0.000181661	0	0	0	0	0	0	0	0	0	0	0	0	0
LRA_19	0.000446894	0	0	0	0	0	0	0	0	0	0	0	0	0	0	0	0	0.000123579	0	0.000173575	0	0	0	0	0	0	0	0	0	0	4.47257e-05	0	0	0	0	0	0	0	0.000926566	0	0	0	0	0.000139894	0	0	0
ACC_2	0	0	0.000242017	0	0.000360259	0	0	2.78847e-05	0.0003369	6.76571e-05	0	0	0.00161192	0	0.000519576	0.000371018	0	0	0.000193402	0.000120025	5.27768e-05	0.000145449	0.000113587	0	0	0	0	0	0	0	0	0	0	0	0	3.98653e-05	0	0	0	0	0	0	0	0	0	0	0
LRA_1	0	0	0	0	0	0	0	0	0	0	0	0	0	0	0	0	0	0	0	0	0	0	0	0	0	0	0	0	0	0.000121711	0	0	0	0	0	0	0	0	0	0	0	0	0	0.000439667	0	0	0
vanRD	0	0	0	0	0	0	0	0	0	0	0	0	0	0	0	0	0	0	0	0	0	0	0.000278052	0	0	0	0	0	0	0	0	0	0	0	9.63925e-05	0	0	0	0	0	0	0	0	0	0	0	0
L1_beta_lactamase	0	0	0	0	0	0	0.000235645	0	0	0	0	0	0.000988177	0	0	0	0	0	0	0	0	0	0	0.000196691	0	0	0	0	0	0	0	7.19358e-05	0	0	0	0.000132166	0	0	2.58525e-05	0	0	0	0	0	0	0	0
vatE	0.000754723	0.000175742	0.00146256	0	0.00130185	0.000588777	0	7.83492e-05	0.000157115	0.00034849	6.50534e-05	0.000156294	0.000681255	0.000556163	0.00117056	0.000458123	0.00136346	0.00126235	8.65568e-05	9.2208e-05	0.000291622	9.92529e-05	4.53385e-05	0.000304185	0.00242403	0.000221828	0.00249344	3.13422e-05	0.00204269	0.00014945	5.62191e-05	0.00031918	0.000345567	0.00163958	0	0.00258723	0.00017994	3.24574e-05	7.80293e-05	0.000862421	0.00823918	4.01266e-05	0	0.00137422	0.000161102	0	0.00500443
AAC_3_Ia	0	0	0	0	0	0	0	0	0	0	0	0	0	0	0	0	0	0	0	0	0	0	0	0	0	0	0	0	0	0	0	0	0	0	0	0	0	0	0	0	0	0	0.000262633	0.000512945	0	0	0
QnrB69	0	0	0	0	0	0	0	0	0	0	0	0	0	0	0	0	0	0	0	0	7.68367e-05	0	0	0	0	0	0	0	0	0	0	0	0	0	0	0	0	0	0	0	0	0	0	0	0	0	0
Klebsiella_pneumoniae_OmpK37	7.02346e-05	0	0	0	0	0	0	0	0	0	0	0	0	0	0	0	0	0	0	0	0	0	0	0	0	0	0	0	0	0	0	0	0	0	0	0	0	0	2.55931e-05	0	0	0	0	0	0	0	0
OXA_335	0	0	0	0	0	0	0	0	0	0	0	0	0	0	0	0	0	0	4.39946e-05	0	0	0	0	0	0	0	0	0	0	0	0	0	0	0	0	0	0	0	0	0	0	0	0	0	0	0	0
norB	0	0.00014417	0	0	0.000588171	0	0	0	0	0.000563348	0	3.2003e-05	0	0	0	0	0	0	0	0	5.04821e-05	0.000164149	0	0	0	0	0	0	0	7.08137e-05	0	0	0	0	0	0	0	0	0	0	0	0	0	0	3.60675e-05	0	0
MexF	0	0.00132299	0	0	0.000143958	0.00104061	0.00129605	0	0	0.00381758	0	0	0	0.00093105	0.000206682	0	0.000272406	0.000169028	0.00163286	0.00246063	0	0	0	0.00239865	0	0	0	0	0	0	0	0	0.00195143	0	0	0.00018208	0	7.70106e-05	0	0	0	0	0	0	6.12887e-05	0	0
Streptomyces_lividans_cmlR	0	0	0	0	0	0.000285657	0	0	0	0	0	0	0	0	0.00120822	0	0	0	0	0	0	0.000133999	0	0	0	0	0	0	0	0	0	0	0	0	0	0	0	0	0	0	0	0	0	0	0	0	0
H_NS	0	0	0	0	7.26496e-05	0.000284918	0	0	0	0	0	0	0.000210445	0	0	0	0	0	2.757e-05	0	0	0	0.00121537	0	0	0.000797293	0	5.97455e-05	0.000322518	5.50345e-05	2.11789e-05	4.94757e-05	0	0	0.000229019	0.0056343	0	5.7758e-05	0.000103439	6.07061e-05	3.21591e-05	3.18985e-05	0.000517416	0	5.98294e-05	0.00816979	0
MUS_1	0	0	0	0	0.000612678	0	0.000212987	0	0	0	0	0	0	0	0	0	0	0	0	0	0	0	0	0	0	0	0	0	0	0.000394738	0	0	0	0	0	0	0	0	0	0	0	0	0	0	0	0	0
ADC_44	0	0	0	0	0	0	0	0	0	0	0	0	0	0	0	0	0	0	0	0	0	0	0	0	0	0	0	0	0	0	0	0	0	0	0	0	0	0	0	0	0	0	0	0.000186525	0	0	0
tet_H_	0	0	0	0	0	0	0	0	0	0	0	0	0	0	0	0	0	0	0	0	0	0	0	0	0	0.000292624	0	0	0	0	0	0	0	0	0	0	0	0	0	0	0	0	0.000136788	0	0	0	0
cmlA4	0	0	0	0	0	0	0	0	0.000411808	0.000222992	0	0	0	0	0	0	0	0	0	0	0	0	0	0.000194642	0	0	0	0	0	0	0	0	0	0	0	0	0	0	0	0	0	0	0	0	0	0	0
TaeA	0.00046291	0.000123479	0.00016597	0	8.13675e-05	0.00015142	0	0.000559722	8.39697e-05	0	0	0.000524753	0.000363815	0.000208929	2.47349e-05	0.000156049	0.000280899	0.000128915	0.000545655	0	0.000329661	0	0.000241864	0.000206225	0	0	0	0	0	0	0	0	0	0	0	0	0	0	0	0	0	0	0	0	0	0	0
adeC	0	0	0	0	0	0	0	0	0	0	0	0	0	0	0	0	0	0	0	0	0	0	0	0	0	0	0	0	0	0	5.87823e-05	0	0	0	0	0	0	0	0	0	0	0	0	0	0	0	0
MexK	0	0.000154617	0	0	0	0	5.16847e-05	0	0	0	0.000107923	0	0	6.47148e-05	0.000798104	0.000154093	0	0.000204924	0.000116549	0	0	5.59599e-05	0	0	0	0	0	0	6.52124e-05	0	0.000114299	0	0	0.000671536	0	0	0	0.00113866	0	0.00025365	0	0	0	0	0	0	0
tet_30_	0	0	0	0	0	0	0	0	0	0	0	0	0.000757602	0	0	0	0	0.000371997	0	0	0	0	0	0	0	0.000286527	0	0	0	0	0	0	0	0	0	0	0	0	0	0	0	0	0	0	0	0	0
Bacillus_Cluster_A_intrinsic_mph	0	0	6.24226e-05	0	3.34188e-05	0	0.000255584	0	0	0	6.19556e-05	0	0	0	4.7618e-05	9.83336e-05	0	0.000139374	6.3623e-05	5.15765e-05	0	0	0	0	0	0	0	0	0	0	0	0	0.00756609	0	0	0	2.37708e-05	0	0	0	0	0	0	0	0	0	0
vgaB	0	0	0.00051012	0.000130754	0	0	0	0	0	0	0	0	0	0	0	0.00248935	0	0	0	0	0	0	0	0	0	0	0	0	0	0	0	0	0	0	0	0	0	0	0	0	0	0	0	0	0	0	0
OXA_29	0	0	0	0	0	0	0	0	0	0	0	0	0	0	0	0	0	0	0	0	0	0	0	0	0	0	0	0	0	0	0	0	0	0	0.000185039	0	0	0	0	0	0	0	0	0	0	0	0
tet_D_	0	0	0	0	0	0	0.000123059	0	0	0	0.000169272	0	0	4.39277e-05	0	0.000158775	0	0	0.000203304	0.00011094	0.000122165	6.79034e-05	8.41979e-05	0.000188201	0.000467307	0.000766821	0.0013855	0.0007588	0.00166667	0.000712403	0.00159484	0.000169005	0	0.000128532	0.000119277	0.00215923	0.000924754	0.00025167	0.000400192	0.0126204	0.000825561	0.000934236	0.00111005	0.000224719	0.000938794	0.0018843	0.00111293
vanC	0	0	0	0	0	0	0	0	0	0	0	0	0	0	0	0	0	0	0	0	0	0	0	0	0	0	0	0	0	0	0	0	0.00276453	0	0	0.000163005	0	0	0	0	0	0	0	0	0	0	0
rmtH	0	0	0	0.000216234	0	0	0.000221506	0.000123139	0	0	0.000161704	6.2726e-05	0	0.000122119	6.07129e-05	0	3.37079e-05	0	5.51399e-05	0.000135388	0.000104498	0.000107153	0	0	0	0	0.00093036	0	0	1.86451e-05	0	0	0.00160263	0	7.50883e-05	5.31537e-05	0	0	0	0	0	0	0	0	0	0	0
OprN	0	0	0	0	0	0	0	0	0	0	0	0	0	0	0	0	0	0	0	0.000144337	0	0.000359076	0	0	0	0	0	0	0	0	0	0	0	0	0	0	0	0	0	0	0	0	0	0	0	0	0
ErmH	0	0	0	8.82587e-05	0	0	0	0	0	0	0	0	0	2.03532e-05	0	0	0	3.17139e-05	0	0	0	0	0	0	0	0	0	0	0	0	0	0	0	0	0	0	0	0	0	0	0	0	0	0	0	0	0
dfrA24	0	0	0.000124845	0.000617811	0	0	0	0	0	0.00065724	0	0.000343499	0.00084178	0.000220493	0.000404753	0.000381452	9.36331e-05	0.000706163	0	0	0.000478949	0	0	0	0	0	0	0	0	0	0	0	0	0	0	0	0	0	0	0	0	0	0	0	0	0	0
tet_43_	0	0	3.75692e-05	0	0	0	0	0.000231518	0	0	0	0	0.000279835	0.000333391	0	0	0	0	0	0	0	6.74342e-05	0	0	0	0	0	0	0	0	0	0	0.00325239	0	0	0	0	0	0	0	0	0	0	0	0	0	0
CARB_2	0	0	0	0	0	0	0	0	0	0	0	0	0	0	0	0	0	0	0	0	0	0	0	0.000133469	0	0	0	0	0	0	0	0	0	0	0	0	0	0	0	0	0	0	0	0	0	0	0
ErmB	0.00400962	0.00365251	0.00279529	0.00220089	0.00666287	0.00271831	0.00651603	0.00528374	0.00403253	0.00360814	0.0139138	0.00461481	0.0043699	0.00975075	0.00287989	0.0126424	0.00404447	0.00414426	0.00432108	0.00454816	0.00639938	0.00637428	0.00179207	0.00321298	0.000548848	0.000708888	0.0017107	0.000245342	0.000355791	0.000417314	0.000108723	7.71486e-05	0.00471993	0.000248276	0.000294859	0.000799376	0.000304383	0.000475212	0.000522801	0.00350766	0.00338445	0.000197831	0.000599757	0.00111347	0.00134988	0.0002127	0.00335074
APH_9_Ia	0	0	0	0	0	0	0	0	0	0	0	0	0	9.04586e-05	0	0	0	0	0	0	0	0	0	0	0	0	0	0	0	0	0	0	0.00225676	0	0	0	0	0	0	0	0	0	0.000302374	0	6.19622e-05	0	0
FosA2	0	0	0	0	0	0	0	0	0	0	0	0	0	0	0	0	0	0	0	0	0	0	0	0	0	0	0	0	0	0	0	0	0	0	0	0	0	0.00204374	0	0	0	0	0	0	0	0	0
OXA_37	0	0	0	0	0	0	0	0	0	0	0	0	0	0	0	0	0	0	0	0	0	0	0	0	0	0	0	0	0	0	0	0	0	0	0	0	0	8.64022e-05	0	0	0	3.94444e-05	0	0	0	0	0
sul1	0	5.46546e-05	0.000151598	8.03785e-05	0.000372381	0.00119189	8.75518e-05	0.000237409	5.30335e-05	9.10024e-05	0.000157323	0.000475197	0.000405858	0.000157311	5.34852e-05	0.000251058	0.000124367	0.000197753	0.000109541	8.63446e-05	6.84213e-05	6.44871e-05	0.00829708	0.000162387	9.19079e-05	0.000515749	0	0.000364657	0.00041437	0.000231599	4.86791e-05	0.000102497	0.000493038	3.31306e-05	0.000466299	0.00764522	0.000983424	0.00191516	0.00101961	6.64876e-05	6.73619e-05	0.000434086	0.000564054	0	4.74674e-05	0.0389499	0
IND_8	0	0	0	0	8.62421e-05	0	0	0	0	0	0	0	0	0	0	0	0	0	0	0	0	0	0	0	0	0	0	0	0	0	0	0	0	0	0	0	0	0	0	0	0	0	0	0.000186525	0	0	0
golS	0	0	0	0	0	0	0	0	0.000620953	0	0	0	0	0	0	0.000120206	0	0	0	0	0	0	0	0	0	0	0	0	0	0	0	0	0	0	0	0	0	0	0	0	0	0.000177858	0	0	0	0	0
Campylobacter_jejuni_gyrA_conferring_resistance_to_fluoroquinolones	0.000552369	0.000343989	0.000756147	0	0.000669139	0.000977636	0.000397986	0.000152	7.71967e-05	0.000181566	0.000265341	0.000163356	0.00112016	0.000549541	0.000275689	0	0.000975737	9.53726e-05	0.000623662	0.000158417	0.0003203	0.000544236	0.0001087	0.00121702	0	0	0	0	0	0	0	0	0	0	0	0	0	0	0	0	0	6.32063e-05	0	0	0	0	0
ADC_25	0	0	0	0	0	0	0	0	0	0	0	0	0	0	0	0	0	0	0	0	0	0	0	0	0	0	0	0	0	0	0	0	0	0	0	9.91245e-05	0	0	0	9.30826e-05	0	0	0	0	0	0	0
SHV_9	0	0	0	0	0	0	0	0	0	0	0	0	0	0	0	0	0	0	0	0	0	0	0	0	0	0	0	0	0	0	0	0	0	0	0	0.00014909	0	0	0	0	0	0	0	0	0	0	0
CAU_1	0	0.000133357	0	0	0	0	0	0	0	0	0	0	0	0	0	0	0	0	0	0	0	0	0	0	0	0	0	0	0	8.65501e-05	0	0	0	0	0	0	0	0	0	0	0	0	0	0	0	0	0
PEDO_3	0	8.57669e-05	0	0	0	0	0	0	0	0	0	5.17838e-05	0	0	0	0	0	8.8276e-05	2.38701e-05	0	0	0	0	6.44837e-05	0	0	0	0	0	0	0	0	0.00137003	0	0	0.000143266	0	0	5.72291e-05	0	0	0	7.69433e-05	0	2.20256e-05	2.44071e-05	0
dfrF	0	4.50151e-05	0	5.30669e-05	5.30457e-05	0	0	0	0	0	0	3.97e-05	7.83726e-05	0	0	0.00015829	3.95633e-05	3.03219e-05	0	3.67238e-05	9.09397e-05	4.02326e-05	0	0	5.26147e-05	0	0	0	0	0	0	0	0.00104982	2.50786e-05	0	8.52071e-05	0	0	0	0	0	0	0	0	3.62479e-05	3.94668e-05	0
OXA_50	0	0	0	0	0.000112246	0	0	0	0	0	0	0	0	7.48279e-05	0	0	0	0	0	0	0	0	0	0	0	0	0	0	5.43437e-05	0	0	0	0	0	0	0	0	0	0	0	0	0	0	0	0	0	0
qacB	0	3.98081e-05	1.77085e-05	2.78293e-05	4.59509e-05	0	0	7.02146e-05	0	0	4.70702e-05	0.000176279	0.000124197	4.24025e-05	0	0.00014231	0	0	1.41384e-05	7.13404e-05	3.2861e-05	0	0	4.8501e-05	0	0	0.00260768	0	0	0	0	0	0	0	0	0	0	0	0	0	0	0	0	0	0	5.98367e-05	0
SMB_1	0	0	0	0	0	0	0	0	0	0	9.04217e-05	0	0	0	0	0	0	0	0	0	0	0	0	0	0	0	0.00192777	0	0	0.000578865	0	0	0	0	0	0	0	0	0	0	0	0	0.000117247	0.000475797	0	3.70988e-05	0
mef_B_	0	0.000452606	0	0	0.000526599	0	0.000104127	0	0	0.000104441	0.000123526	4.43293e-05	4.59153e-05	0	3.20841e-05	3.78794e-05	0	0	4.41461e-05	4.67932e-05	2.37495e-05	5.7935e-05	0	5.79399e-05	0	0	0	0	0.000165588	0	0	0	0	0	0.000293072	0.00075787	0	0	1.4716e-05	0	0	0	0	0	4.83693e-05	0	0
Staphylococcus_mupB_conferring_resistance_to_mupirocin	0.00218206	0.000161645	0.000104038	0	0.00012731	0.000110048	0.00106331	0	0	0	0.000254162	0	0.000270864	0.000663446	0	0	0.000337079	0.000414526	0	0.000164606	0.000120113	0.000347904	0	0	0	0	0.00223773	0	0	0	5.30253e-05	0	0.00522665	0	0	0	0	3.47303e-05	0	0.000279639	0	1.67832e-05	0.000152881	0	3.22203e-05	0.000142303	0.000101864
MSI_OXA	0	0	0	0	0	0	0	0	0	0	0	0	0	0.000565366	0	0	0	0	0	0	0	0	0	0	0	0	0	0	0	0	0	0	0	0	0	0	0	0.000221406	0	0	0	0	0	0	0	0	0
Clostridium_perfringens_mprF	0	0	0	0	0	0	0	0	0.00012902	0	0	0	0	0	0	0	0	0	0	0	0	0	0	0	0	0	0.0019453	0	0	0	0	0	0	0	0	0	0	0.000147604	0	0	0	0	0	0	0	0	0.000329844
vph	0	0	0	0	0	0	0	0	0	0	0	0	0	0	0	0	0.000153218	6.79003e-05	0	0	0	0	0	0	0	0	0	0	0	6.63878e-05	0	0	0	0	0	0	0	0	0	0	0	0	0	0	0	0	0
OXA_363	0	0	0	0	0	0	0	0	0	0	0	0	0	0	0	0	0	0	0	0	0	0	0	0	0	0	0	0	0	0	0	0	0	0	0	0.000346001	0	0	0	0	0	0	0	0	0	0	0
OpmB	0	0	0	0	0.000167094	0	0.00129212	0.000157983	0	0	0	0	0	0	0	6.53919e-05	0	0.000133238	0	0	0	0	0	0	0	0	0	0	0	0	0	0	0.00150793	0	0	0.000463937	0	0	0	0	0	0	0	0	0	6.99977e-05	0
AAC_3_IIIc	0	0	0	0	0	0	0	0	0	0	0	0	0	0	0	0	0	0.000409058	0	0	0	0	0.000111221	0	0	0	0	0	0	0	0	0	0	0	0	0	0	0	0	0	0	0	0	0	0	0	0
OKP_A_1	0	0	0	0	0	0	0	0	0	0	0	0	0	0	0.000134918	0	0	0	0	0	0	0	0	0	0	0	0	0	0	0	0	0	0	0	0	0	0	0	0	0	0	0	0	0	0	0	0
Erm_38_	0	0	0	0	0	0	0	0	0	0	0	0	0	0	0	0	0	0	0	0	0	0	0	0	0	0	0	0	0	0	0	0	0	0	0	0	0	0	0	0.000167549	0	0	0	0.00028497	0	8.24417e-05	0
AAC_6'_Ii	0	0	0	0	0	0	0	0	0	0	0	0	0	0	0	0	0	0	0	0	0	0	0	0	0	0	0	0	0	0	0	0	0	0	0.00233149	0	0	0	0	0	0	0	0	0	0	0.000129039	0
DIM_1	0	0	0	0	0	0	0	0	0	0	0	0	0	0	0	0	0	0	5.55846e-05	0	0	0	0	0	0	0	0	0	0	0	0	0	0	0	0	0	0	0	0	0	0	0	0	0	0	0	0
OXA_379	0	0	0	0	0	0	0	0	0	0	0	0	0	0	0	0	0	0	0	0	0	0	0	0	0	0	0.00332862	0	0	0	0	0	0	0	0	0	0	0	0	0	0	0	0	0	0	0	0
AAC_6'_Iv	0	0	0	9.59334e-05	0	0	0	0	0	0	0	0	0	0	0	0	0	0	0	0	0	0	0	0	0	0	0	0	0	0	0	0	0	0	0	0	0	0	0	0	0	0	0	0	0	0	0
vanHM	0	0	0	0	0.000205654	8.16164e-05	0	0	0	0	0	0	0	5.3561e-05	0	0	0	0	0	0	0	0	0	0	0	0	0	0	0	0	0	0	0	0	0	0	0	0	0	0	0	0	0	0	0	0	0
vgbB	0.000368875	0.000109309	0	0.00036672	0	0.000139853	9.07811e-05	0.000157983	0	0	0	0.000613851	0	4.29997e-05	8.86854e-05	0.000576199	4.45564e-05	8.4067e-05	0	0.000206095	7.13784e-05	0.000109764	3.97217e-05	8.26798e-05	0	0	0	0	0	0	0	0	0	0	0	0	0	0	0	0	0	0.000150496	0	0	0	0	0
mdtE	0	4.44524e-05	2.20315e-05	3.67745e-05	0.000157571	0.000429807	0	0	0.000121802	0	0	0	0.000268236	0	0	2.66543e-05	0	0	3.4218e-05	8.89757e-05	3.85317e-05	0	0.00236157	0	8.8586e-06	0.000904119	0.00244697	3.49149e-05	0.000360203	0.000163152	5.69047e-05	7.76483e-05	0	1.71788e-05	0.000358381	0.0063314	1.40748e-05	0.000145687	0.000166223	0.000182307	4.22936e-05	3.86473e-05	0.000754815	0.000113988	5.37353e-05	0.00971199	0
SIM_1	0	0	0	0	0	0	0	0	5.33141e-05	0	0	4.76641e-05	0.000124663	4.17879e-05	0.000163888	1.66331e-05	0	0	2.04727e-05	2.9881e-05	0	3.39619e-05	0	0	0	0	0	0	0	0	0	0	0	0	0	0	0	0	0	0	0	0	0	0	0	0	0
clbB	0	0	0	0	0	0	0	0	0	0	0.000143897	0	0	0	0	0	0	0	0	0	0	0	0	0	0	0	0	0	0	4.61221e-05	0	0	0	0	5.45379e-05	0.000143828	0	0	0	0.000105377	0	0	0	0	0	0	0
Escherichia_coli_acrA	0	0.000194205	0.000277652	0	0.000190535	0.000334924	0.000278709	9.12083e-05	0.000227135	0.000198929	0.000709213	9.57753e-05	0.000489902	4.28899e-05	5.03842e-05	0.000221338	6.43959e-05	4.07771e-05	6.87836e-05	0.000185778	2.56122e-05	0.000169856	0.00218888	0.000277358	0	0.000721358	0.000868734	4.4168e-05	0.000271445	6.97239e-05	2.57173e-05	6.45489e-05	0	2.5165e-05	0.000238226	0.00482435	1.18026e-05	6.11925e-05	0.000110185	0.000131906	3.54431e-05	3.25664e-05	0.000486663	0	0.000164816	0.00907615	0
TUS_1	0	0	0	0	0	0	0	0	0	0	0	0	0	0	0	0	0	0	0	0	0	0	0	0	0	0	0	0	0	0	0	0	0	0	0	8.52932e-05	0	0	0	0	0	0	0.000229804	0.000167005	0	4.9465e-05	0
aadA15	0	0.000184096	0	0	0	6.46689e-05	0	0	0.000138617	0.000234571	0	0	0	0	0	0	0.000151326	0	0	0.000130476	0.000355333	0.00053611	0	0	1.1925e-05	0.000208383	0	5.72152e-05	0.000131579	0	5.15819e-05	1.65318e-05	0	8.38697e-05	0	0.000583782	5.57443e-05	0	3.0977e-05	0.00936521	0.000297785	0.000101955	0	0	0.00041783	0.000114861	0
vgbC	0	0	0	9.54148e-05	0	0	0	0	0.00130193	0	0	0	0	0	0	0	0	0	0	0	6.53112e-05	0	0	0	0	0	0	0	0	9.47372e-05	0	0	0	0	0	0	0	0	0	0	0	0	0	0	0	0	0
adeL	0	0	0	0	0	0	0	0	4.51119e-05	0	0	0.000103394	0	0	0	0	0	0	0	0	0	0	0	0	0	0	0	0	0	0	0	0	0	0	0	0	0	0	2.63571e-05	0	0	0	0	0	0	0	0
vanTE	0	0	0	7.15611e-05	0	0	0	0	0	0	0	8.96085e-05	0.000123522	0	0	0	0	0	0	0	0	0	0	0	0	0	0	0	0	0	0	0	0	0	0	0	0	0.000122155	0	0	0	0	0	0	0	6.35979e-05	0
APH_6_Ib	0	0	0	0	0	0	0	0	0	0	0	8.96085e-05	0	0	0	0	0	0	0	0	0	0.000105224	0	0	7.47444e-05	0.000459593	0	0	1.58502e-05	0	0	0	0	3.91798e-05	0	0	0	0	0	6.20551e-05	0	0	0	0.000427454	0.000102287	7.72891e-05	0
AAC_2'_Ie	0	0	9.20892e-05	7.63777e-05	3.13301e-05	0	0.000177489	3.14933e-05	2.53755e-05	0	0	4.43119e-05	0.000121411	0.000278878	0	2.94937e-05	9.97932e-05	0	0	6.97398e-05	4.18662e-05	0	0	0	0	0	0	0	0	0	0	0	0	0	0	0	0	0	0	0	0	0	0	0	0	0	0
amrA	0	0	0	0	0	0	0	0	0	0.000137808	0	0	0	0	0	0	0	0	0	0	0	0	0	0.000198181	0	0	0	0	0	0	0	0	0	0	0	0	0	6.32587e-05	0	0	0	0	0	0	0	0	0
APH_3'_VIII	0	0	0	0	0	0	0	0	0	0	0	0	0	0	0	0	0	0	0	0	0	0	0	0	0	0	0	0	0	0	0	0	0	0	0	0	0	0	0	0	0	0	0	0	0	5.81941e-05	0
CTX_M_49	0	0	0	0	0.000320821	0	0	0	0	0	0	0	0	0	0	0	0	0	0	0	0	0	0	0	0	0	0	0	0	0	0	0	0	0	0	0	0	0	0	0	0	0	0	0	0	0	0
mdtH	0.000178667	0	2.33356e-05	0	0.000323064	0.000187991	0.000173052	0	0	0	0	0	0.000147259	0	4.38889e-05	1.88341e-05	0	0	2.87187e-05	6.66078e-05	0	0	0.00187116	0	0	0.000550496	0	2.36275e-05	0.000247783	8.34623e-05	2.56148e-05	4.59728e-05	0	3.03648e-05	0.000222098	0.00340169	0	8.68672e-05	0.000111953	9.97809e-05	2.5171e-05	5.26715e-05	0.000331957	0	4.18155e-05	0.00687938	0
arr_2	0	0	0	0	0	0	0	0	0	0	0	0	0.000117248	0	0	0	0	0.000252201	0	0	0.000179986	0	0	0	0	0	0	0	2.95142e-05	0	0	1.0849e-05	0	0	5.33348e-05	0.000392669	0	0.000177124	0	2.42824e-05	2.45561e-05	0	9.77058e-05	0	0	0	0
MexD	0	0.000315469	0	0	0	0	0	0	0	0.000303341	0	0.000103394	0.00160393	0	0	0.000140931	0	0	0	0	0	0	0	0	0.000320769	0	0	0	0	0.000109053	0	0	0	0	0	0	0	0	2.00673e-05	0	0	0	0	0	0	0	0
lsaC	0	0	0	0	0	5.90149e-05	0.000221506	0	0	0	0	0	0	0	0	0	0	0	0	0	0	0	0	0	0	0	0.00256779	0	0	0	0	0	0	0	0	0.000143828	0	0	0	0	0	0	0	0	3.89762e-05	0	0
mefE	0	0	0	0.000128323	0.000997721	0	0.00175374	0	9.94424e-05	0	0	0	0	3.57073e-05	0	6.35754e-05	0.000238339	0.000361752	0	0	0.000263629	0.000126879	3.17774e-05	0	0	0	0	0	0	0	0	0	0	0	0	0	0	0	0	0	0	0	0	0	0	0	0
OXA_133	0.000123443	0	0	0	0	0	0.000102549	0	0	0	0	0	0	0	0	0	0	0	0	0	0	0	0	0	0	0	0	0	0	0	0	0	0	0	0	0	0	0	0	0	0	0	0	0	0	0	0
MexV	0	0	0	0	0	0	0	0	0	0	0	0	0	0	0	0	0	0	0	0	0	0	0	0	0	0	0	0	0	0	3.67389e-05	0	0	0	0	0	3.75329e-05	0	0	0	0	0	0	0	0	0	0.000203727
pgpB	0	0	0	0	0.000303181	0	0	0	0	0	0	0	0	0	0	0	0	0	0	0	0	0	0	0	0	0.000776396	0	0	0	0	0	0	0	0	0	0	0	0	0	0	0	0	0	0	0	0	0
TEM_19	0	0	0	0	0	0	0.000140448	0	0	0	0	0	0	0	0	0	0	0	0	0	0	0	0	0	0	0	0	0	0	0	0	0	0	0	0	0	0	0	0	0	0	0	0	0	0	0	0
OXA_198	0	0	0	0	0	0	0	0	0	0	0	0	0	0	7.58911e-05	0	0	0	0	0	0	0	0	0	0	0	0	0	0	0	0	0	0	0	0	0	0	0	0	0	0	0	0	0	0	0	0
efmA	0	0	0	0	0	0	0	0.00204707	0	0	0	0	0	0	3.94881e-05	0.000408699	0	0.000644383	0.00016029	0.000104547	6.22012e-05	0	0	0	0	0	0	0	0	0	0	0	0.00125661	0	0	0	0	0	0	5.19531e-05	0	0	0	0	0	0	0.000240511
vanSG	0	0	0	0	0	0	6.59244e-05	0	0	0	0.00157172	0	0	0.000129914	0	0	0	0	0	0.000265941	0.000102449	0	0	0	0	0	0	0	0	0.000171235	0	0	0	0	0	0	0	0	0	0.000186165	0	0	0	0	0	5.29982e-05	0
vanWB	0.000306616	0	0	0	0	0	0	0	0	0	0	0	0	0	0	0	0	0	0.000141171	0	0	0	0	0	0	0	0	0	0	6.31582e-05	0	0	0	0	0	0	0	0	4.78715e-05	0	5.91982e-05	0.000288752	3.95532e-05	0	0	0	0
FomA	0	0	0	0	0	0	0	0.000152968	0	0	0	0	0	0	0	0	0	0	0	0	0	0	0	0	0	0	0	0	0	0	0	0	0	0	0.000111023	0	0	0	0	0	0	0	0	0	0	0	0
TMB_1	0	0	0	0	0	0	0	0	0	0	0	0	0	0	0	0	0	0	0	0	0	7.25829e-05	0	0	0	0	0	0	0	0	0	0	0	0	0	0	0	0	0	0	0	0	0	0	0	0	0
OXA_228	0	0	0	0.000112671	0	0	0	0	0	0	0	0	0	0	0	0	0	0	0	0	0	0	0	0	0	0	0	0	0	0	0	0	0	0	0	0	0	0	0	0	0	0	0	0.000273571	0	0	0
rmtG	0.000319958	0	0	0	0	0	0	0	0	0	0	0	0	0	0	0	0	0	0	0	0	0	0	0	0	0	0	0	0	0	0	0	0	0	0	0	0	0	0	0	0	0	0	0	0	0	0
abcA	0.000395909	0	5.32286e-05	0	0.000101034	0.000325082	0	0.000124508	0.000151353	0.000531875	0.00218579	6.25176e-05	0.000280383	0.000103491	0.000222789	0.000151242	0.000161874	7.698e-05	4.80871e-05	0.000143801	8.06312e-05	0.000778068	0.000131869	6.33411e-05	0	8.18649e-05	0.00476301	0	5.07207e-05	5.00754e-05	0.000515733	0	0.00588314	0	0.000135159	0.00021734	0	0	4.45941e-05	4.78711e-05	0	0.0479328	0.000422475	0	6.94861e-05	2.76856e-05	0
OXA_224	0	0	0	0	0	0	0	0	0	0	0	0	0	0	0	0	0	0	0	0	0	0	0	0	0	0	0	0	0	0	0	0	0	0	0	0	0	0	0	0	0	0	0	0	0	0	0.000288614
kamB	0	0	0	0	0.000824026	0	0	0	0	0	0	0	0	0	0	0	0	0	0	0	0	0	0	0	0	0	0	0	0	9.08776e-05	0	0	0	0	0	0	4.60081e-05	0	0	0	0	0	0	0	0	0	0
MexL	0	0	0	0	0	0	0	0	0	0	0	0	0	0	0	0	0	0	0	0	0	0	0	0	0	0.000251585	0	0	0	5.61743e-05	0	0	0	0	0	0	0	0	0	0	0	0	0.00011452	0	0	0	0
vanHO	0	0	0	0	0	0	0	0	0	0	0	0	0	0	0	0	0	0	0	0	0	0	0	0	0	0	0.00158506	0	0	0	0	0	0	0	0	0	0	0	0	0	0	0	0	0	0	0	0
CFE_2	0.00173437	0	4.79204e-05	0	0.000317985	0	0.00105952	0	0	0	0	9.50393e-05	0.000194281	0.00140195	0	0.000542364	0.000297923	0.00032767	0.000579939	0.00149455	0.00113668	0.00013306	9.1673e-05	0	0	0	0	0	0	0	0	0	0	0	0	0	4.27875e-05	0	0	0	0	0	0	0	0	0	0
ANT_4'_Ib	0.000481474	0	0.000118327	0.000129291	0.000377099	0.000422901	0.000112959	0.000179053	0.000100682	0.000126829	0.000327352	0.000446367	0.000100345	0.00013142	0	0.0004214	0	4.99267e-05	0.000186816	4.66052e-05	0	0.000161093	0.000204764	0.000225023	0.00239423	0.000608731	0.00111016	0.000173851	0.00580732	0.000188676	0.000360242	4.77301e-05	0.00102753	0.00100038	0.000381022	0.00518983	0.00188687	0.00106902	0.000161933	0.0116784	0.00013001	4.9482e-05	0.000494338	0	0.000258578	8.51683e-05	0.000647054
mexN	0.00010669	0	0	0	0	0	0	0	0	0	0	0.000105422	0.000114788	0	0	0	0	0	0	0	0	0	0	0	0	0	0	0	0	0	0	0	0	0	0	0.000166709	0	0.000136707	0	0	0	0	0	0	0	0	0
QepA4	0	0	0	0	0	0	0	0.000164734	0	0	9.04217e-05	9.47782e-05	0.000121411	0	0	0	0	0	0	0	5.02394e-05	9.47014e-05	0	0	0	0	0	0	0	0	0	0	0	0	0	0	0	0	0	0	0	0	0.000193113	0	0	0	0
IND_2	0	0	0	0	0	0	0	0	0	0	0	8.67179e-05	0	0	0	0	0	0	0	0	0	0	0	0	0	0	0	0	0	0	0	0	0	0	0	0	0	0	0	0	0	0	0	0	0	0	0
IMP_22	0	0	0	0	0	0	0	0	0	0	0	0	0	0	0	3.46355e-05	0	0.000194494	0	0	0	0	0	0	0	0	0	0	0	0	0	0	0	0	0	0	0	0	0	0	0	0	0	0	0	0	0
vanYM	0	0	0	0	0	0	9.15314e-05	0	0	0	0	0	0	0	0	5.98096e-05	0	0	0	0	0	0	0	0	0	0	0	0	0	0	0	0	0	0	0	0	0	0	0	0	0	0	0	0	0	0	0
catI	0	0	0	0	0.000121523	0.000357443	0	0	0	0	0	0	0.000252534	0	0	0	0	0	3.2996e-05	4.61551e-05	6.22012e-05	0	0.00167034	0	0	0	0	0	0	0	0	0	0	0	0	0.00339254	0	0	1.37061e-05	0	0	0	0	0	0	0.0103826	0
IMP_20	0	0	0	0	0	0	0	0	0	0	0	0	0	8.30742e-05	0	0	0	0	0	0	0	0	0	0	0	0	0	0	0	0	0	0	0	0	0	0	0	0	0	0.000108096	0	0	0	0	0	0	0
ACT_28	0	0	0	0	0	0	0.000240767	0	0	0	0	0	0	0	0	0	0	0	0	0	0	0	0	0	0	0	0	0	0	0	0	0	0	0	0	0	0	0	0	0	0	0	0	0	0	0	0
vanSD	0	0	0	0	0	0	0	0	0	0	0	0	0	0.000115207	0	0	0	0	0	0	0	0	0	0	0	0	0	0	0	0	0	0	0	0	0	0	0	0	0	0	0	0	0	0	0	0	0
mdsB	0.000393486	0.000351018	0.000912721	0.000673332	0.000400178	0.000236046	0.000280448	0.000331691	0.000122804	0.000135604	0.000303766	0.00059302	0.000588097	0.000621624	0.00108812	0.000210825	0.000624323	0.00167606	0.000172312	0.000328428	0.000405768	0.000271309	0.000221431	0.000165254	0	0	0	0	0	0	0	0	0	0	0.000159418	0	0	9.32234e-05	0	0	0	0	0	0	0	8.02135e-05	0
efpA	0	0.000363701	0	0	0	0	0.000237328	0	0	0.000418244	0	0	0	4.07064e-05	0	0	0	0	0	0	0	0	0	0	0	0	0	0	0	0	6.42931e-05	0	0	0	0	0	0	0	0	0	0	0	0	0	0	7.41975e-05	0
TEM_157	0	0	0	0	0	0	0	0	0	0	0	0	0	0	0	0	0	0	0	0	0	0	0	0	0	0	0	0	0	0	0	0	0	0	0	0	0	0	1.63512e-05	0	0	0	0	0	0	0	0
AAC_2'_Ib	0	0	0	0	0.000155436	0	0	0	0	0	0	0	0	0	0	0	0	0	0	0	0	0	0	0	0	0	0	0	0	0	0	0	0	0	0	0	0	0	0	0	0	0	0	0	0	0	0
TEM_136	0	0	0	0	0	0	0	0	0	0	0	0	0	0	0	0	0	0	0	0	0	0	0	0	0	0	0	0	0	0	0	2.57162e-05	0	0	0	0	0	0	0	0	0	0	0	0	0	0	0
DHA_21	0	0	0	0	0	0	0	0	0	0	0	0	0	0	0	0	0	0	0	0	0	0	0	0	0	0	0	0	0	0	0	0	0	0	0	0	0	0	0.000114915	0	0	0	0	0	0	0	0
tet_L_	0.000242137	0.000253737	0.000113331	0	0.00018202	6.32674e-05	0	0.000121572	0	8.84746e-05	0.0001394	4.39062e-05	0.000347991	0.000373816	0.000453394	0.000383929	0.000452313	0.00021393	8.40999e-05	0	0.000517765	0.000216834	0	0.000185906	0.000276614	0.000135723	0	6.07816e-05	0.00100737	8.27317e-05	0.000131528	0.00014396	0	0.000732439	7.11131e-05	0.00182315	0.000380256	3.18569e-05	7.88703e-05	0.000403966	0.0079123	6.34032e-05	0.000268212	0.00360037	0.00113656	4.31896e-05	0.00189365
APH_6_Id	9.97718e-05	9.241e-05	0.000196889	0.00010281	0.000124572	0	0.00020179	0.000166221	9.64814e-05	0.000197879	0.000135903	9.21965e-05	5.79207e-05	9.28271e-05	4.49725e-05	0.000310553	0.00012283	8.70049e-05	0.00027157	0.00015771	0.00019622	0.000172092	0.000161051	0.000196456	0.000100016	0.000807206	0.00473677	0.001302	0.000685821	0.00069938	0.00162208	0.000143513	0.000916058	8.92806e-05	0.000220986	0.00291831	0.00149335	0.000571369	0.000860582	0.0139915	0.000704438	0.000717888	0.00119138	0	0.00077808	0.00321908	0.000492402
bcr_1	0	0	0	0	0	0	0	0	0	0	0	0.000132753	0	0	0	0	0	0	0	0	0	0	0	0	0	0.000122797	0	0	0	0	0	0	0.000562278	0	0	5.48574e-05	0	0	0	0	0	0	0.000231488	0.000118372	2.82634e-05	0	0.00271637
OprJ	0	0	0	0	0	0	0	5.13384e-05	0	0	0	0	0	0	0	0	0	0	0	0	0	0	8.84241e-05	0	0	0	0.00211341	0	0	0	0	2.31446e-05	0	0	0	0.00048571	0	0	0	0	0	0	0	0	0	7.1804e-05	0.000714663
AIM_1	0.000242477	0	9.2478e-05	0.000356132	0	0	0	0	0	0	0	0.00164282	9.96845e-05	0	7.10092e-05	0	0	7.06163e-05	0	0	0.000114581	0.0014327	0	0	0.000177898	0.00130806	0	0	0	0	0	0	0	0.00010021	0	0	0	0	1.72006e-05	0	6.47388e-05	0	0	0	0.000118269	9.27469e-05	0
TLA_1	0	0	0	0	0	0.000731863	0	0	0	0	0	0	0	0	0	0	0	0.000122598	0	0	0	0	0	0	0	0	0	0	0	0.000100726	0	0	0	0	0	0	0	0	0	0	0	0	0	0	0	0	0
OXA_205	0	0	0	0	0	0	0	0	0	0	0	0	0	0	0	0	0	0	9.39885e-05	0	0	0.000139109	0	0	0	0	0	0	0	0	0	0	0	0	0	0	0	0	0	0	0	0	0	0	2.47849e-05	0	0
EBR_2	0	0	8.00784e-05	0	0	0	0	4.05596e-05	4.25653e-05	4.82378e-05	2.67648e-05	0.000138853	0.000132877	4.25338e-05	0	0.00011675	0	0	6.99007e-05	0.000107968	3.31289e-05	2.69795e-05	0	0	0	0	0	0	0	0	0	0	0	0	0	0	0	0	0	0	0	0	0	0	0	0	0.000342061
IMP_41	0	0	0	0	0	0	0	0	0	0	0	0	0	0	0	0	0	0	0	0	0	0	0	0	0	0	0.0031012	0	0	0	0	0	0	0	0	0	0	0	0	0	0	0	0	0	0	0	0
LRA_7	0	0	0	0	0	0	0	0	0	0	0	0	0	0	0	0	0	0	0	0	0	0	0	0	0	0	0.135787	0	0	0	0	0	0	0	0	0	0	0	0	0	0	0	0	0	0	0	0
fusB	0	0	0	9.45629e-05	0	0	0	0	0	0	0	0	0	0	0	0	0	0	0	8.33672e-05	0	0	0	0	0	0	0	0	0	0	2.98171e-05	0	0	0	0	0	0	0	0	0	0	0	0	0	0	0	0.000126269
OXA_118	0	0	0	0	0	0	6.64518e-05	0	0	0	0	0	0	0	0	6.69999e-05	0	0.000114872	0	0	0	0	0	0	0	0	0	0	0	0	0	0	0	0	0	0	4.94503e-05	0.000164842	2.68541e-05	0	0	0	0	0	0	0	0
vanSO	0	0	0	0	0	0	0	0	0	0	0	0	0	0	0	0	0	0	0	0	0	0	0	0	2.51393e-05	0	0	0	0	0	0	0	0	0	0	0	0	0	0	0	0	0	0	0.000286295	0	0	0
OXA_354	0	0	0	0	0	0	0	0	0	0	0	8.14623e-05	0	0.00033922	0	0	0	0	0	0	0	0	0	0	0	0	0	0	0	0	0	0	0	0	0	0	0	0	0	0	0	0	0	0	0	0	0
vanXYG	0.000529569	0	0	0	0	0.000479496	0	0	0.000157308	0.000105158	0	2.33356e-05	0.000265277	0.000681832	5.27938e-05	0	0	0.000123625	0.000152364	2.54489e-05	0.000127076	0.000104031	8.19982e-05	0.000376601	0	0	0	0	0	0	0	0	0	0	0	0	0	0	0	0	0	0	0	0	0	0	0
OXY_2_3	0	0	0	0	0	0	0	0	0	0	0	0	0	0	0	0	0	0	0	0	0	0	0	0.000113246	0	0	0	0	0	0	0	0	0	0	0	0	0	0	0	0	0	0	0	0	0	0	0
mtrA	0	0	0	0	0	0	0	0	0	0	0	0	0	0	0	0	0	0	5.78759e-05	0	0	0	0	0	0	0	0.00274337	0	0	0	0	0	0	0	0	0	0	0	0	0	0	0	0.000267214	0	0	4.28063e-05	0
APH_2''_IVa	0	0	0	4.6452e-05	0	0	0	0	0	0	0	0	0	0.000254415	0	0	0	0	0	0	0	0	0	0	0	0	0	0	0	0	0	0	0	0	0	5.8216e-05	0	4.42811e-05	0	0	0	9.78221e-05	0	0.000146556	0	0	0
VEB_7	0.000462439	0.000216841	0.000127148	0	0.000592095	0.00107453	0.00011139	0.000178462	4.62991e-05	0.000256033	0.000255287	3.28408e-05	0.000570484	0.00025748	0.000164177	2.0435e-05	0.000351682	0.000182831	0.000476108	0.000332084	0.000363714	0.000173049	5.28883e-05	0.000355311	0	0	0	0	0	0	0	0	0	0	0	0	0	0	0	0	0	0	0	0	0	0	0
CfxA5	0	0	0	0	0	0	0	0	0	0	0	0	0	0	0	0	0	0	0	0	0	0	7.02448e-05	0	0	0	0	0	0	0	0	0	0	0	0	0.000203756	0	0	0	0	0	0	0	0	0	0	0
APH_3'_IIb	0	0	0	8.27425e-05	0	0.000217953	0	0	0	0	0	0	0	0	0	0	0	0	0	0	0	0	0	0	0	0	0	0	0	0	0	0	0	0	0	0	0	0	0	0	0	0	0	0	0	0	0
HERA_1	0	0	0	0	0	0	0.00017171	0	0	0	0	0	0	0	0	0	0	0	0	0.00416966	0	0	0	0	0	0	0	0	0	0	0	0	0	0	0	0	0	0	0	0	0	0	0	0	4.10974e-05	0	0
Streptococcus_agalactiae_mprF	5.07615e-05	0	0.00976622	4.32036e-05	0	7.26509e-05	0.000175798	0.000189891	0.000645	0	0.00010455	0.000125452	0	0.00014538	0.00129002	0	0.000249073	0	0	0	0.000261674	0.000319403	0	0.000883656	0	0	0.000891595	0	0	0	6.42931e-05	0	0	0	0	0.00021831	0	0	0	6.70195e-05	3.52219e-05	0	0	0	8.75552e-05	0	0
spd	0	0	0.000104038	0	0	0.000313517	0	0.0053083	0.000964268	0	0	0	0	0.000332696	0	0	0	0	0	0	0	0	0	0	0	0	0.00285311	1.9609e-05	1.39173e-05	0	0	0	0	0	0	0	0	4.9754e-05	0	0	0	0	0	0	0	0	0
tlrB_conferring_tylosin_resistance	0	6.76449e-05	0	0	0.000116239	0.000156358	0.000215353	0.000151305	0	0	0	3.89602e-05	0	0	0	2.66543e-05	0.000102996	0	0.000158481	0	7.2568e-05	0	6.76997e-05	0.000183571	0	0.000528973	0	0	0	0	0	0	0	0	0	0	0	0	0	0	0	0	0	0	0	0	0.000223443
tetB_60_	0	0	0.000114237	0	0	3.84623e-05	0	0	0	0	0	0.00174825	0	0	0	6.41097e-05	0	9.13142e-05	8.9902e-05	8.17233e-05	0.000106197	0	0	0	0	0.000458444	0	0	0	0	0	0	0	0	0.000195366	0.000177465	0	0	0	0	0	0	0	0	0	0	0
OXA_9	0	0.00733011	0	0	0	0	0	0	0	0	0	0	0.000257688	0	0	0	0	0	0.000407923	0	0	0	0	0	0	0.000151691	0.00101897	0	0	3.98327e-05	0	0	0	0	0	0	0	0	0	0	0	0	7.94253e-05	0	5.03443e-05	0	0
CFE_1	0	0	0	0	0	0	0	0	0	0	0	0.000132753	0	0	0	0	0	0	0	0	0	0	0	0	0	0	0	0	0	0	0	0	0	0	0	0	0	0	0	0	0	0	0	0	0	0	0
FosX	0.000969906	0	0.00010701	0.000226951	0	0	0	0	0	0	0	0	0.000234496	0.000130842	0	0.000186834	0	0	7.87713e-05	5.52605e-05	3.73207e-05	5.86247e-05	0	0	0	0	0	0	0	0	0	0	0	0	0	0	0	0	0	0	0	0	0	0	0	0	0
mecR1	0	0	0	0	0	0.000263253	0	0	0	0	0	0	0	0	0	0	0	0	0	0	0	0	0	0	0	0	0	0	0	7.68701e-05	0	0	0	0	0	0	0	0	0	0	0	0	0	0	0	0	0
emrA	0	3.87948e-05	3.98707e-05	0	0.000726364	0.000421859	0	0	0	0	0	0	0.000227668	0	0	2.60081e-05	3.1211e-05	0	4.02062e-05	0.000109386	0	5.02052e-05	0.00216298	0	0	0.000703494	0.00126859	4.19615e-05	0.0002668	0.000105863	2.07245e-05	5.91933e-05	0.000488757	1.39578e-05	0.000286219	0.00422277	0	6.11555e-05	0.000130977	0.000171405	3.16186e-05	5.52199e-05	0.000482781	0	0.000137427	0.00838185	0
tet32	0	0	4.69848e-05	0.000284706	0	0	0	0	0.000170261	0	0	0	0	6.7844e-05	0	0	0	0.000144449	0	7.79886e-05	0	0	0	0.000140645	0	0	0.00237759	0	0	0	0	0	0	0	0	8.06068e-05	0	0	0	0	0	0	0.000261141	0	0	0	0
TEM_60	0	0	0	0	0	0	0	0	0	0	0	0	0	0	0	0	0	0	0	0	0.000116109	0	0	0	0	0	0	0	0	0	0	0	0	0	0	0	0	0	0	0	0	0	0	0	0	0	0
cfrC	0	0	0	0	0	0	0	0	0	0	0	0	0	0	0	0	0	0.000208416	0	0	0	0	0	0	0	0	0	0	0	0	0	0	0	0	0	0	0	3.50246e-05	0	0	0	3.39383e-05	0	0	0	0	0
MexH	0	0.000102582	4.00145e-05	0	0	0	0	0	0	0	0	0	0	0	0	0	0	0	0	0	0	0	0	0	0	0	0	0	0	0	0	0	0	0	0	0	0	0	0	0	0	0	0	0	0	0	0
FOX_8	0	0	0	0	0	0	0	0	0	0	0	0	0	0	0	0	0	7.60106e-05	6.95041e-05	0	0	0	0	0	0	0	0	0	0	0	0	0	0	0	0	0	0	0	0	0	0	0	0	0	0	0	0
aadA4	0	0	0	0	0	0	0	0	0	0	0	0	0	0	0	0	0	0	0	0	0	0	0	0	0	0	0	0	0	0	0	0	0	0	0	0	0	0	0	0.00016548	0	0	0	0	0	0	0
cfrA	0	8.71615e-05	0	0	0	0	0	0	7.72404e-05	0	0	0	0	0	0	0	0	0	0	0	0	0	0	0	0	0	0	0	0	0	0	0	0	0	0	0	0	0	0	0	0	0	0	0	0	0	0
OXA_90	0	0	0	0	0	0	0	0	0	0	0	0	0	0	0	0	0	0	0	0	0	0	0	0	0	0	0.00112623	0	0	0	3.5069e-05	0	0	0	0	0	0	0	0	0	0	0	0	0	0	0	0
EdeQ	0	0	0	0	0	0	0	0	0	0	0	0	0	0	0	0	0	0	0	0	0	0	0	0	0	0	0	0	0	0	0	0	0	0	0	0.000244507	0	0	0	0	0	0	0	0	0	0	0.000157426
BahA	0	0.00160785	0	0	0.00021576	0	0	0	0	0	0	0	0	0	0	0.000142186	0.000114653	0	0	0	0	6.69996e-05	5.87582e-05	0	0	0	0	0	0	0.000322324	0	0	0	0	0	0	0	0	3.53185e-05	0.000134039	0	0	0	0	3.20373e-05	3.61939e-05	0
mdtG	0	2.96349e-05	6.47346e-05	5.88391e-05	8.55848e-05	0.000279022	0.000170915	0.000276616	0	0	0	0.000109522	0.000395701	0	0	0.000108986	0	7.84626e-05	3.44624e-05	0.00018322	8.70817e-05	0.000293847	0.00175452	0	0	0.00045396	0	2.29227e-05	0.000256239	4.49944e-05	1.88751e-05	8.80868e-05	0	1.29089e-05	0.00015708	0.00494345	0	0	8.8872e-05	9.42206e-05	2.44142e-05	2.69071e-05	0.000309027	0.000234489	3.29884e-05	0.00681474	0
LpeB	0	0	0	0	0	4.10997e-05	0.000180086	0	0	0	0	6.2726e-05	0.000180381	0	0	0.000116477	0	0	0.00130007	4.02941e-05	0	0	0	0	0	0	0.0142021	0	0	9.42279e-05	0	0	0	0	0.000141303	0.000289548	0	0	0	0	0	0	0.000278787	0	0	0	0
vanF	0	0	0	0	0	0	0	0	0	0	0	0	0	0	0	0	0	0.000156925	0	0	0	0	0.000476214	0	0	0	0	0	0	4.86844e-05	0	0	0	0	0	0	0	0	0	0	0	0	0	0	0	0	0
AxyX	0	3.41941e-05	0	0.000107872	0	0	0	0	0	0	0	0.000646453	0	0	0	0	2.8566e-05	0	0	0	0	0	0	0	0.00048988	0	0	0	0	0	0	0	0	0	0	0	0	0	0	0	0	0	0	0	0	0	0
OpmH	0	0	0	0	0	0	0	0	0	0	0	0.000578722	0	0	0	0	0	0	0	0.000112123	0.00018142	0	0	0	0.000773114	0	0	0	0	0	0	4.01488e-05	0	0	0	0	0	0	0	0	0	0	0	0	0	6.35979e-05	0
tsnR	0	0.017754	0	0	0	0	0	0	0	7.8583e-05	0	0	0	0	0	0	0	0	0	0	0	0	0	0.000384094	0	0	0	0	0	0	0	0	0	0	0.000168386	0	0	0	0	0	0	0	0	0	0	0	0
lmrP	0	0	0	0	0	0	0	0	0	0	0	0	0	0	0	0	0	0	0	9.35863e-05	0	0	0	0	0	0	0	0	0	0	0	0	0	0	0	0	0	0	0	0	0	0	0	0	0	0	0
vanSM	0.000113156	0	0	0.000349596	0	0.000136999	0.000275684	0	0	0	0	0	0	0	0	0	0	0	0	0.000106753	0	0	0	0	0	0	0	0	0	0	0	0	0	0	0	0	0	0	0	0	0	0	0	0	0	0	0
QnrD1	0	0	0	0	0	0	0	0	0	0	0	0	0	0	0	0	0	0	0.000112203	0	0	0	0	0	0	0	0	0	0	0	0	0	0	0	0	0	0	0	0.000470914	0	0	0	0	0	0	0	0
OXA_195	0	0	0	0	0	0	0	0	0	0	0	0	0	0	0	0	0	0	0	4.67932e-05	0	0	0	0	0	0	0	0	0	0	0	0	0	0	0	0	0	0	0	0	0	0	0	0	0	0	0
PC1_beta_lactamase_blaZ_	3.81424e-05	0	0	0	0	0	0	0	0	0	0	0	0	0	0	0	0	0	0	0	5.06824e-05	6.38035e-05	0.000103806	0	0	0	0	0	0	0	0	0	0	0	0	0	0	0	0	0	0	0	0	0	0	0	0
qacH	0	6.00708e-05	4.89589e-05	2.38537e-05	9.03211e-05	8.63957e-05	0	3.37631e-05	0	0	0	6.86191e-05	0	0	0	6.99575e-05	0	0	5.27803e-05	3.92051e-05	4.79349e-05	8.13351e-05	0	3.89284e-05	1.67595e-05	0	0	0	3.76979e-05	0	0	1.25106e-05	0	0	0.000112024	0.000792996	0	8.2002e-05	2.12123e-05	4.70312e-05	0	0	0	0	1.81421e-05	0	0
EBR_1_beta_lactamase	0	0	0	0	0	0	0	0	0	0	0	0	0	0	0	0	0	1.9762e-05	0.000124448	0	0	0	0	0	0	0	0	0	0	0	0	0	0	0	0	0	0	8.30271e-05	0	0	0	0	0	0	0	0	0
APH_3'_VI	0	0	0	0	0	0	0	0	0	0	0.00031365	0	0	0	0	0	0	0	0	0	0	0.000702608	0	0	0	0	0	0	0	7.01055e-05	0	0	0	0	0	0	0	0	0	0	0	0	0	0	9.29433e-05	0	0
ANT_3''_IIa	0.000216616	0	0	0	0	7.01702e-05	0.000315836	0.000168962	0	0	7.96572e-05	4.29262e-05	0	9.12799e-05	0	0	0	7.28003e-05	0	0	0.000177143	0	0	0	0.00150202	0	0.00675307	0.000598773	9.61862e-05	7.99683e-05	0.00186083	0.000533293	0	1.46203e-05	0.00013199	0.00135269	0.00186619	0	0.000937379	0.00119556	8.07559e-05	1.64326e-05	5.18851e-05	0.00128776	0.0005758	0	0
floR	0.000193045	0.000144882	0.000117917	0.000104943	0.000148528	0.000296052	0.000828475	0.000128228	0.000112078	0.000336734	0.00199773	0.000196095	6.3913e-05	0.000116842	7.29554e-05	0.000342488	0.000147039	7.1924e-05	0.000176141	0.000210536	0.000203191	0.000310815	0.000235074	0.000251977	0.000622977	0.00101027	0.0062874	0.000745475	0.00273009	0.000547167	0.00514853	0.000137528	0.0039549	0.000395325	0.00055038	0.00517087	0.0056218	0.000512427	0.00190408	0.0266396	0.00165269	0.000747997	0.00218126	0.000184914	0.000686173	0.000779532	0.000535895
tet_35_	0	0	0	0	0	0	0	0	0	0	0.000323768	0	0	0	0	6.59192e-05	0	0	0	0	0	0	0	0	0	0	0	0	0	0	0	0	0	0	0	0	0	0	0	0	0	0	0	0	0	0	0
OXA_314	0	0	0	0	0	0	0	0	0	0	0	0	0	0	0	0	0	0	0	0	0	0	0	0	0	0	0	0	0	0.000108188	0	0	0	0	0	0	0	0	0	0	0	0	0	0	0	0	0
basS	0	0	0	0	0	0	0	0	0	0	0	0	0	0	0	0	0	0	0	0	0	0	0	0	0	0	0	0	0	0	0	0	0	0	0	0	0	0	0	0	0	0	0	0.000256473	0	0	0
marA	0	0	0	0	0.000172316	0.000224764	0	0	0	0	0	0	0.000212089	0	0	0	0	0	0	0	0	0	0.0013138	0	0	0.000402929	0.000554771	2.28892e-05	0.000298353	6.61804e-05	0	3.70675e-05	0	0	0.000165957	0.0038252	0	4.84324e-05	8.78693e-05	7.85385e-05	2.35271e-05	0	0.000237242	0	8.05508e-05	0.00766031	0
smeA	0	0	0	0	0	0	0	0	0	0.00122875	0	0	0	0	0	0	0	0	0.000155081	0.000151103	0	7.03496e-05	0	0	0	0	0	0	0	0	0	0	0	0	0	0.000407512	0	0	0	0	0	0	0	0	0	0	0.000507453
AAC_6'_Ib8	0	0	0	0	0	0	0	0	0	0	0	0	0	0	0	0	0	0	0	0	0	0	0	0	0	0	0	0	0	0	0	0	0	0	0	0	0	0	0	0	0	0	0.000328291	0	0	0	0
lnuE	0.000327168	0	0	0	0	0	0.000295341	0	0	0	0	0	0.000176774	0.000203532	0	0	0	0	0	0.000175574	0	0	0	0	0	0	0	0	0	0	0	0	0	0	0	0	0	0	0	0	0	0	0	0	0	0	0
dfrA16	0	0	0	0	0	0	0	0	0	0	9.78246e-05	0	0	0	0	0	0	0	0	0	0	0	0	0	0	0	0	0	0	0	0	0	0	0	0	0	2.0375e-05	0	8.9414e-05	0	0	0	0	0	0	0	0
OXA_5	0	0	0	0	0	0	0	0	0	0	0	0	0	0	0	9.86515e-05	0	0	0	0	0	0	0	0	0	0	0	0	0	0	0	0	0	0	0	0.000163005	0	0	0	0	0	0	0	0	0	0	0
vanXYE	0	0	0	0	0	0	0	0	0	0	0	0	0	0	0	0	0	0	0	0	0	0	0	0	0	0	0	0	1.56868e-05	8.73308e-05	0	0	0	0	0	0	0	2.3722e-05	3.18595e-05	0	0	0	0	0	0	0	0
bcrA	0.000320777	0.000152281	0.00130459	0	0.0004632	0.000125873	0	0	0.000144443	0.000145204	0	5.16972e-05	0.000117458	0.000246411	0.00113506	0.000196919	0.000810257	0.000721977	3.91619e-05	0	3.43121e-05	0.000107993	0	0.00011423	5.78276e-05	0	0.00157413	0	1.54816e-05	8.10989e-05	0	0	0	0	0	0	0	0	4.11379e-05	0	8.17922e-05	0	0	6.4964e-05	0	0	0.00263104
lnuG	0	0	0	0	0	0	0	0	0	0	0	0.000312815	0	0	0	0	0	0	0	0	0	0	0	0.000101003	0	0	0	0	0	3.77849e-05	0	0	0	0	0	0	0	0.00015948	0	0	0	1.82116e-05	0	0	1.89978e-05	0	0
APH_2''_IIIa	0	0	0	0.000294196	0.000167094	0	0	0	0	0	7.60364e-05	0	0	0	7.03918e-05	0	0	0	0	0	0	0	0	0	0	0	0	0	0	0	0	0	0	0	0	0	0	0	0	0	0	0	0	0	0	0	0
LRA_10	0	0	0	0.000252168	7.18684e-05	0	0	0	0	0	0	0	0	0	0	0	0	0	0	3.81734e-05	0	0	3.97217e-05	0	0	0	0	0	0	0	0	0	0	0	0	0	3.94615e-05	0.000249791	0	0	0	1.7062e-05	0	0	4.28462e-05	0	0
TEM_178	0	0	0	0	0	0	0	0	0	0	0	0	9.23905e-05	0	0	0	0	0	0	0	0	0	0	0	0	0	0	0	0	0	0	0	0	0	0	0	0	0	0	0	0	0	0	0	0	0	0
tet44	0.00137277	0.00137493	0.000843125	0.000777927	0.00207057	0.000684814	0.002509	0.00184276	0.00245391	0.00243793	0.00282264	0.00336995	0.00347184	0.00128917	0.000874349	0.00283613	0.000878193	0.00223578	0.00286022	0.00178624	0.00279859	0.00245399	0.000450992	0.00285031	0.00882526	0.00208123	0	0.00294124	0.00361059	0.00306871	0.00360138	0.00345851	0.00265671	0.00429551	0.00316071	0.000640543	0.00486255	0.00576276	0.00336242	0.000507961	0.00192924	0.00405138	0.00349674	0.00378347	0.00298013	0.000356311	0.00621353
dfrA7	0	0	0	0	0.000120463	0	0	0	4.22248e-05	0	0	0	0	0	0	8.55417e-05	0	0	0.000214511	0	0	0	0	0	0	0	0	0	0	0	0	0	0	0	0	0	0	0	0	0	0	0	0	0	0	0	0
tet_J_	0	0	0	0	0	0	0	5.49114e-05	0	0	0	0	0	0.000136387	0	0	0	0	0.000140663	0	0	0	0	0	0	0	0	0	0	0	0	0	0	0	0	0	0	0	0	0	0	8.77891e-05	0	0	0	0	0
MexJ	0	0	0	0	0	0	0.000230735	0.000148261	0	0	0	0	0	0	0	2.81861e-05	0	5.98443e-05	0.000169661	0	0	0	0	0	0	0	0	0	0	0	0	0	0	0	0	0	0	0	0	0	0	0	0	0	0	0	0
OXA_200	0	0	0	0	0	0	0	0	0	0	0	0	0	0	0	0	0	0	0	0	0	0	0	0	0	0	0	0	0	0	0	0	0	0	0	0	0	0	0	0	0	0	0	0.000128236	2.34159e-05	0	0
ANT_2''_Ia	0.000159749	0	0	2.94196e-05	0.000154592	0.000335019	0	0	0	0	0	0	0.000176443	0.000226147	0	6.5646e-05	0	0	4.44677e-05	0	0.000107571	0	0.00189221	0	5.14074e-05	0.00022269	0	0.000393931	0.000230609	4.27137e-05	0.000342453	1.80485e-05	0	1.01052e-05	4.14488e-05	0.0021034	0.000242019	0.000230107	0.000190622	0.00228897	0.00021927	7.47604e-05	0	0	1.87813e-05	0.00716055	0.000522254
cdeA	0	0	0	0	0	0	0	0	0	0	0	0	0.00011912	0	0	0	0	0	0	0	0	0	0	0	0	0	0.00118879	0	0	0	0	0	0	0	5.39697e-05	5.0939e-05	0	4.35552e-05	0	0	0	0	0	0.000106864	0	3.86445e-05	0
Vibrio_anguillarum_chloramphenicol_acetyltransferase	5.73747e-05	7.79497e-05	6.31129e-05	3.3516e-05	0	0.000540854	0.000246118	0	9.00528e-05	0.000280339	0.000512675	4.23824e-05	0	5.78764e-05	0	0	0	3.57853e-05	3.50465e-05	0.000160413	0.000276515	3.93958e-05	9.90973e-05	7.0846e-05	0	0	0	0	0	7.89477e-05	0	0	0	4.0902e-05	0	0	0	0	0	0	0	0	0	0	5.03443e-05	0	0
smeB	0	0	0	0	6.76837e-05	0	0	0	0	0	0	0	0	0	0	0	0.000105337	0.000131467	0	0	0	0	0	0	1.51244e-05	0	0	0	1.93837e-05	0	0	0	0.00276453	0	0	0	0	0	0	0	0	0	0	0	0	0	0
AAC_6'_Ig	0	0	0	0	0	0.00011209	0	0	0	0	0	0	0	0	0	0	0	0	0	0	0	0.000102593	0	0	0	0	0	0	0	0	0	0	0	0	0	0	0	0	0	0	0	0	0	0	0	0	0
Mrx	0	0	0	0	0.000438024	0.000283286	0	0	0	0	0.0001054	0	0.000155923	0	0	0	5.49586e-05	0	0	0	0	0	0.00290736	0	0	0	0	0	1.73701e-05	0	0	0	0	0	0	0.0022201	0	0	2.25246e-05	0	0	0	0	0	0	0.00711164	0
tetQ	0.0406732	0.043004	0.015925	0.0263029	0.0445348	0.0549531	0.0442869	0.0810252	0.0327936	0.0604159	0.0258078	0.0369907	0.0335702	0.0331159	0.0196663	0.0381024	0.0561139	0.0153206	0.0409337	0.020946	0.0440502	0.0236046	0.0209438	0.0777454	3.57028e-05	0	0.00196947	8.54528e-06	2.51739e-05	5.51528e-05	6.52549e-05	0	0.00939068	3.0955e-05	0.000399574	0.00303766	3.88775e-05	0	2.82891e-05	0	3.05269e-05	2.37865e-05	0.000254877	0	0.000147483	0.000151978	0
OXA_15	0	0	0	0	0	0	0	0	0	0	0	0	0.000107006	0	0	0	0	0	0	0	0	0	0	0	0	0	0	0	0	0	0	0	0	0	0	0	0	0	0	0	0	0	0	0	0	0	0
PDC_9	0	0	0	0	0	0	0	0	0	0	0	0	0	0	0	0	0	0	0	0	0	0	0.00064146	0	0	0	0	0	0	0	0	0	0	0	0	0	0	0	0	0	0	0	0	0	0	0	0
AAC_6'_I30	0	0	0	0	0	0	0	0	0	0	0	0	0	0	0	0	0	0	0	0	0	0	0	0	0	0	0	0	0	0	0	0	0	0	0	0	0	8.05111e-05	0	0	0	0	0	0	0	0	0
DHA_19	0	0	0	0	0	0	0	0	0	0	0	0	0	0	0	2.94937e-05	0	0	0	0	0	0	0	0	0	0	0	0	0	0	0	0	0	0	0	0	0	0	0	0	0	0	0	0	0	0	0
rphA	0	0	0	0	0.000120877	0.000510102	0	0	0	0	0	0	0.000396264	0	0	0	0	0	0	0	0	0	0.00262197	0	0	0	0	0	0	9.73688e-05	0	0	0.00171592	0	0.000148611	0.00394207	0	0	0	0	0	0	0.000267214	0	5.37005e-05	0.0130235	0
AAC_6'_Ib10	0	0	0	0	0	0	0	0	0	0	0	0	0	9.84832e-05	0	0	0	0	0	0	0	0	0	0	0	0	0	0	0	0	0	0	0	0	0	0	0	0	0	0	0	0	0	0	0	0	0
vanXD	0	0	0	0	0	0	0	0	0	0	0	3.6952e-05	0	0	0	0	8.22144e-05	0.000176541	0	0.000131872	0	8.49047e-05	0	0	0	0	0	0	0	0	0	0	0	0	0	0	0	0	0	0	0	0	0	0	0	0	0
ErmW	0	0	0.000217122	0	0	0.000675654	0	0	0.000191931	0	0	0	0	0	0	0	0	0	0	0	0	0	0	0	0	0	0	0	0	0	0	0	0	0	0	0	0	0	0	0	0	0	0	0	0	0	0
PEDO_2	0	0	0	0	0	0	0	0	0	0	0	0	0	0	0	0	0	0	0	0	8.11778e-05	0	0	0	0	0	0	0	0	0	0	0	0	0	0	0	0	0	0	0	0	0	0	0	0	0	0
tetS	0	0	0	9.2049e-05	0	0	0	9.17805e-05	6.30221e-05	0	0	8.69336e-05	0	0	0	0	0	0	0	0	0	0	0	0	0	0	0	4.03019e-05	6.61447e-05	0.000141764	0	3.48155e-05	0	0	4.45002e-05	4.03034e-05	0	8.4182e-05	0.000102353	0	0	2.26156e-05	0.000241578	0	0	0	0
vanO	0	0	0	0	0	0	0	0	0	0	0	0	0	0	0	0	0	0	0	0	0	0	0	0	0	0	0	0.000296166	0	0	0	0.000100629	0	0	0.000371687	0	0.000279049	0.000164503	0	0	5.51299e-05	0.000144891	0	0	0	0	0
IMP_3	0	0	0	0	0	0	0	0	0	0	0	0	0	0.00315825	0	0	0	0	0	0	0	0	0	0	0	0	0	0	0	0	0	0	0	0	0	0	0	0	0	0	0	0	0	0	0	0	0
OXA_163	0	0	0	0	0	0	0	0	0	0	0	0	0	0	0	0	0	0	0	0	0	0	0	0	0	0	0	0	0	0	0	0	0	5.2057e-05	0	0	0	0	0	0	0	0	0	0	0	0	0
CfxA6	0.00287344	0.00825928	0.00293403	0.00182154	0.00512757	0.00843499	0.00231013	0.0109045	0.00670447	0.0136544	0.00971583	0.00646153	0.00365345	0.0054363	0.00339942	0.00529955	0.00391653	0.000906078	0.00666686	0.00795639	0.00354376	0.00644496	0.00124889	0.0105672	0	0	0	0	0	0	0	0	0.00288473	0	0.000126406	0.000856143	1.70218e-05	0	1.22634e-05	0	1.33006e-05	1.9762e-05	7.43413e-05	0.000323965	6.3253e-05	0.000124048	0
dfrK	0.000266724	0	0	0	0	0	0	0	0	0	0.00033456	0	0	0	0	0	0	0.000137922	0	0	5.4426e-05	0	0	0	0	0	0	0	0	0	0	0	0	0	0	0	0	0.000118083	0	0	0	0	0	0	0	0	0
emrY	0	6.40486e-05	0	0	0.00033484	0.000299101	0	0	0	0	0	6.47772e-05	0.000242443	0	2.3809e-05	4.99877e-05	8.42698e-05	0.000101645	5.76481e-05	0.000135252	0	5.01036e-05	0.00144219	0	0	0.000556298	0.000342373	3.36957e-05	0.000251008	7.00372e-05	2.28377e-05	4.53417e-05	0.000546831	4.63828e-05	0.000182803	0.00585584	1.62074e-05	6.27416e-05	7.22894e-05	0.000229713	2.28633e-05	3.194e-05	0.000409564	0	4.27877e-05	0.0087851	0.000256546
KHM_1	0	0	0	0	0	0	0	0	0	0	0	0	0.000493813	0	0	0	0	0	0	0.000134654	0	0	0	0	0	0	0	0	0	0	0	0	0.00368604	0	0.00100661	0	0	0	0	0	0	0	0	0	0	0	0.000182282
CTX_M_152	0	0	0	0	0	0.000197053	0	0	0	0	0	0	0	0	0	0	0	0	0	0.000103613	0	0	0	0	0	0	0	0	0	0	0	0	0	0	0	0	0	0	0	0	0	0	0	0	0	0	0
AAC_6'_Ic	0	0	0	0	0	0	0	0	0	0	0	0	0	0	0	0	0	0	0	0	0	0	0	0	0	0	0.00129687	0	0	0	0	0	0	0	0	0	0	0	0	0	0	0	0	0	0	0	0
msrA	0	0	0	0	0	0	0.000184588	0	0	0	0	0	0	0.000122821	0	0	0	0	0	0	0	0	0	0	0	0	0.00231333	1.32671e-05	3.2016e-05	0.000140644	0	0	0	0	0	0	0	0	2.78575e-05	0	0	0	0	0	0	0	0
TEM_183	0	0.000382784	0	0	0	0	0	0	0	0	0	0	0	0	0	0	0	0	0	0	0	0	0	0	0	0	0	0	0	0	0	0	0	0	0	0	0	0	0	0	0	0	0	0	0	0	0
OXA_63	8.59411e-05	0	0	0	0.000220171	0	0	0	0	0	0	0	5.94198e-05	0	0	4.80822e-05	0	0	0	0	0	0	0	0	0	0	0	0	0	0	0	0	0	0	0	0	0	0	0	0	0	0	0	0	0	0	0
vanXF	0	0	0	0	0	0	0	0	0	0	0.000156825	0.000119011	0	0	0	0	0	0	0	0	0	0	0	0	0	0	0	0	0	0	0	0	0	0	0	0	0	0	0	0	0	0	0	0.000356831	0	0	0
vanXYN	0.00266615	0	0	0.000181548	0.00038412	0.000182986	0.00133557	0	0	0	0	0	0.00029257	0.000632221	0	0.000117066	0.000952697	0.000267298	0.00038129	0.000156636	0.000160414	0.000277613	0.000509002	6.77016e-05	0	0	0	0	0	0	0	0	0	0	0	0	0	0	0	0	0	0	0	0	0	0	0
vanTmL	0	0	0	0.000113882	0	0	0	0	0	0	0	0	0	0	0	0	0	0	0	0	0	0	0	0	0	0	0	0	0	0	0	0	0	0	0	4.95623e-05	0	7.56019e-05	0	0	0	0	0	0	4.02754e-05	0	0
AAC_6'_Iae	0	0	0	0	0	0	0.0008726	0	0	0	0	0	0	0	0.000706478	0	0	0	0	0	0	0	0	0.000339739	0	0	0	0	0	0	0	0	0	0	0	0	0	0	0	0	0	0	0	0	0	0	0
otr_B_	0	0	0	0	0	0	0	0	0	0	0	0	0.000128407	0	0	0	0	0	6.43804e-05	0	0	0	0	0	0	0	0	0	0	0	0	0	0	0	0	0	0	0	0	0	0	0	0.00013576	0	0	0	0.000279868
OXA_4	0	0	0	0	0	0	0	0	0	0	0.00010455	0	0	0	8.22154e-05	0	0	0	0	0	0	3.20604e-05	0	0	0	0	0	0	0	0	0	0	0	0	0	0	0	0	0	0	0	0	0	0	0	0	0.00069967
AAC_3_IIIa	0	0	0	0	0	0	0	0	0	0	0	0	0	0.00143108	0	0	0	5.5169e-05	0	0	0	0	0	0	0	0	0	0	0	0	0	2.04217e-05	0	0	0	9.91245e-05	0	0	0	0	0	0	0	0	0	0	0
emeA	0	0	0	0	0	0	0	0	0	0	0	0	0	0	0	7.66311e-05	0	0	0.000193851	2.1023e-05	6.13251e-05	0	0.000100255	0.00011073	0	0	0	0	0	0	0	0	0	0	0	0	3.34277e-05	0	2.11067e-05	0	5.94369e-05	0	0	0	0	0	0
arnA	9.13951e-05	0	0	9.62822e-05	0	0	0	0	0	4.15497e-05	0	0	0.00011912	0	0	0	0	7.67569e-05	0	5.68858e-05	0.000145041	0	6.83543e-05	0	0	0	0.00325572	0	0	0	0	0	0.00170125	0	0	0	0	0	0	0	0	0	0.000131317	0	5.25331e-05	0	0.000187209
Proteus_mirabilis_chloramphenicol_acetyltransferase	0	0	0	0.000130754	0	0	0	0	0	0	0	0	0	0.000101766	0	0	0	0	0	0	7.63874e-05	0	0	0	0	0	0	0	0	0	0	0	0	0	0	0	0	0	0	0	0	0	0	0	0	0	0
Erm_42_	0	0	0	0	0	0	0	0	0	0	0	0	5.67492e-05	0	0	7.5685e-05	0	0	0	0	0	0.000279403	0	0	0	0	0	0	0	0	0	0	0	0	0	0.000212615	0	0	0	0	0	0	0	0	0	0	0
rphB	0	0	0	0	0	0	0	0.000118975	0	0	0	8.67179e-05	0	6.36037e-05	0	0	0	0.00109669	0	0	0	0	0	0	0	0	0	0	0	0	2.26917e-05	3.41078e-05	0	0	6.75795e-05	0.0001038	0	9.32234e-05	0	0	0	0	0.000428763	0	0	0	0
otrC	0	0	0	0	0	0.000185611	0	0	0	0	0	0	0	0	0	0	0	0	0	0	0	0	0	0	0	0	0	0	0	0	0	0	0	0	0	0	0	0	0	0	0	0	0	0	0	0	0
Rm3	0.000236598	0	0	8.82587e-05	9.11422e-05	0	0.000251711	0	0	0.000159331	0	0	0	0	0	0	0	0	0	0.000144607	0	0	0	0	0	0	0	0	0	0	0	0	0	0	0	0	0	0	0	0	2.83033e-05	0	0	0	0	0	0
CTX_M_76	0	0	0	0	0	0	0	0	0	0	0	0	0	0	0	0	0	0	0	0	0	0	0	0	0	0	0	0	0	0	0	0	0	0	0	0	0	0	0	0	0	0	0.000182384	0	0	0	0
lrfA	0	0	0.00018916	0.00016047	0	0	0.000335615	0	0.000177269	0	0.000101382	0.000101828	0.000258273	0	0.000147183	0.000287947	0	0	0	0	0	0	0	0	0	0	0	0	0	0	0	3.21452e-05	0	0	0	0	0	0	0	0	0	0	0	0	0	0	0
linG	0	0	0	0	0	0	0	0	0	0	0	0	0	0	0	0	0	0	0	0	0	0	0	0	0	0	0	0	0	0	2.89532e-05	1.43373e-05	0.00147442	0	0	0	0	0	1.00109e-05	0	0	0	0	0	0	0	0
Escherichia_coli_CyaA_with_mutation_conferring_resistance_to_fosfomycin	0	0.000173892	3.05432e-05	0	0.000216782	0.000378401	5.58681e-05	3.45411e-05	0	0	0	3.80414e-05	0.000418802	0	0	7.87027e-05	2.93667e-05	0	0.000105977	0.000137043	2.7213e-05	7.74815e-05	0.00240049	3.89284e-05	0	0.000965891	0.00111738	5.10872e-05	0.000420652	0.000173679	6.58636e-05	0.000156259	0.000765028	3.06771e-05	0.000509998	0.015235	1.38561e-05	0.000101861	0.000203006	0.000220372	4.14448e-05	6.27951e-05	0.000816862	0	0.000123161	0.00998564	0
OXA_192	0	0	0	0	0	0	0	0	0	0	0.000120562	0	0	0	0	0	0	0	0	0	0	0	0	0	0	0	0	0	0	0	0	0	0	0	0	0	0	0	0	0	0	0	0	0	0	0	0
APH_3'_VIIa	0	0	0	0	0	0	0	0	0	0.000238996	0	0	0	0	2.86189e-05	0	0	0	0	0	0	0	0	0.000644332	0	0	0	0	0	0	3.42897e-05	0	0	0	0	0	0	0	0	0	0	0	0.000647067	0	6.04131e-05	0	0
mexP	0	0	0	0	0	0	0	0	0	0	0	0	0	0	0	0	0	0.000722212	0	0	0	0	0	0	0	0	0	0	0	0	0	0	0	0	0	0.000152817	0	0	0	0.000100243	0	0	0	0	0	0	0
kdpE	0.000150874	5.22969e-05	0	0	0.000165615	0.000275816	0	0	0	0	0	0	0.000248329	0	0	3.71545e-05	5.7719e-05	0	0	0	0	0	0.00222442	0	0	0.00126641	0.00214978	7.13261e-05	0.000249341	4.65302e-05	4.97504e-05	3.32831e-05	0.00738701	1.74829e-05	0.000240565	0.00393984	0	0.000169854	7.74872e-05	0.000282036	3.5066e-05	5.43456e-05	0.000476626	9.86433e-05	5.79182e-05	0.00852078	0
tetA_60_	0	0	0.000113496	0	0	0	0	0	0	0	0	0	0.000341973	0	0	9.0822e-05	0	9.13142e-05	0.000129234	0.00012308	0	0.00045141	0.000296589	0	0	0	0	0	0	0	0	0	0	0	0	0.00105698	0	0	0	0	0	0	0	0	0	0	0
OXA_355	0	0	0	0	0	0	0.000258424	0	0	0	0	0	0	0	0	0	0	0	0	0	0	0	0	0	0	0	0	0	0	0	0	0	0	0	0	0	0	0	0	0	0	0	0	0	0	0	0
OXA_199	0	0	0	0	0	0	0	0	0	0	0	0	0	0	0	0	0	0	0	0	0	0	0	0	0	0	0	0	0	0	0	0	0.00221163	0	0	0	0	0	0	0	0	0	0	0	0	0	0
DHA_5	0	0.00280752	0	0	0	0	0	0	0	0	0	0.00102971	0.000166141	0	0	0	0	0	0	0.00359678	0	0	0	0	0	0	0	0	0	0	0	0	0	0	0	0	0	0	0	0	0	0	0	0	0	0	0
fusH	0	0	0	0	0	0	0	0	0	0	0	0	0.000248708	0	0	0	0	0	0	5.18067e-05	0	0	0.000142363	0	0	0	0	0	0	0	0	0	0	0	0	0	0	0	0	0	0	0	0	0	3.24802e-05	0	0.000250968
catIII	0.000122585	0.000480045	0.000220744	0.000500527	0	6.65967e-05	0	0.000330898	0.000333546	0.00122113	0.000212972	0.000589207	0.000442811	0.000106006	0.0002345	0.000433176	0.000817365	0.000206695	0.000201031	0.000867336	0.000372574	0.000190937	0.000296547	0.00110451	0	0.00053094	0	2.90456e-05	0.00019998	0	0.000223524	0	0	1.14525e-05	4.06892e-05	0.000159958	0.000257425	2.93576e-05	0.00013272	0.00321005	2.88852e-05	2.17383e-05	4.68988e-05	0	2.72894e-05	0.000402192	0.000187209
fusC	0	0	0	0	0	0.000191798	0	0	0	0	0	0	0	0	0	0	0	0	0	0	0	0	0	0	0	0	0	0	0	0	0	0	0	0	0	0	0	0	0	0	0	0	0	0	0	0	0
mphE	0	0	0	0	0	0	0	0.000192739	0	0	0	0	0.000353548	0	0.000169996	0	0	0	0	0	0.000507976	0	0	0	0	0.000419308	0	0	0	0	5.71495e-05	0	0	0	0	0	0	0	0	0	0	0	0	0	0	0	0
OXA_55	0	0	0	0	0	0	0	0	0	0	0	0	0	0	0	0	0	0	0	0	0	0.000144837	0	0.00017098	0	0	0	0	0	0	0	0	0	0	0	0	0.00101422	0	0	0	0	0	0	0	0	0	0
dfrA22	0	0	0	0	0	0	0	0	0	0	0	0	0	0	0	0	0	9.80782e-05	0	0	0	0	0	0	0	0	0	0	0	0	0	0	0	0	0	0	0	0	0	0	0	0	0	0	0	0	0
mgrA	0	0	0	0	0	0	0	0	0	0	0	0	0	0	0	0	0	0	0	0	0	0	0	0	0	0	0	0	0	0	0	0	0	0	0	0	0	0	0	0	1.62563e-05	0	0	0	0	0	0
Erm_33_	0	0	0	0	0	0	0	0	0	0	0	0	0	0	0	0	0	0	0	0	0	0	0	0	0	0	0	0	0	6.95492e-05	0	0	0	0	0	0	0	0	0	0	0	0	0	0	0	0	0
ACT_32	0	0	0	0	0	0	0	0	0	0	0	0	0	0	0	0	0	0.000320983	0	0	0	0	0	0	0	0	0	0	0	0	0	0	0	0	0	0	0	0	0	0	0	0	0	0	0	0	0
Staphylococcus_intermedius_chloramphenicol_acetyltransferase	0	0	0	0	0	0.000245076	0	0	0	0	0	0	0	0	0	0	0	0	0	0	0	0	0	0	0	0	0	0	0	0	0	0	0	0	0	0	0	0	0	0	0	0	0	0	0	0	0
IND_12	0	4.39036e-05	0	0	0	0	0	0.000233543	0	0	0.000117027	3.29071e-05	0	5.65366e-05	3.13202e-05	6.89575e-05	0	0	0	0	0	8.7937e-05	0	0	0	0	0	0	0	0	0	0	0	0	0	3.88107e-05	0	0	0	0	0	0	0	0	0	0	0
OXA_2	5.96866e-05	3.38225e-05	5.12649e-05	0.000110323	0.000116239	0.000229324	0.000130416	2.73555e-05	0	9.04895e-05	0.000226273	0.000105517	8.08607e-05	6.45255e-05	0.000138229	0.000116983	7.73385e-05	0	4.12051e-05	6.83248e-05	5.36372e-05	7.88034e-05	4.51331e-05	7.2215e-05	0	0	0	0	0	0	0	0	0	0	0	0.000183823	0	5.13404e-05	0	0	0	0	0	0	0	0	0
oleC	0	0	0.00101726	0	0	0	0	0	0	0	0	0	0	0	0	0	0	0	0	0	0	0	2.94408e-05	0.000123202	0	0	0	0	0	0	0	0	0	0	0	0	3.87568e-05	0	2.80306e-05	0	0	0	0	0	0	0	0
OXA_381	0	0	0	0	0	0	0	0	0	0	0	0	0	0	0	0	0	0	0	0	0	0	0	0	0	0	0	0	0	0.000343655	0	0	0	0	0	0	0	0	0	0	0	0	0	0	0	0	0
APH_4_Ia	0	0	0	0	0	0	0	4.7945e-05	0.000137231	0.00049293	0	3.38637e-05	0	0	0	2.96159e-05	0	0	0	0	0	0.000100694	0	0	0	0	0	2.62668e-05	5.56149e-05	0	0	0	0	0	0	0.000215742	2.76284e-05	0.000117824	0.00123612	0	0	3.93291e-05	0	0	0	0	0
bmr	0	0	0	0	0	0	0	0	0	0	0	0	0	0	0	0	0	0	0	0	0	0	0	0	0	0.0002063	0	0	0	6.2316e-05	0	0	0.00372633	0	0	0	0	0	0	0	0	0	0	0	0	0	0
dfrA17	0	0	0	0	0.000105176	0.000346678	0.000118486	0	0	0	0	0	0.000142273	0	0	0	0	7.78202e-05	0	3.08291e-05	0	0	0.00125104	0	0	0	0	0	2.56042e-05	3.00958e-05	0	0	0	0	0	0.00268151	0	0	1.95647e-05	0	0	0	0	0	0	0.00851704	0
Bacillus_subtilis_mprF	0	0	0	0	0	0	0	0	0	0	0.000185867	0	0	0.000249014	8.99451e-05	0	0	0.000166548	0	0	0	0	0	0	0	0	0	3.38055e-05	0	3.94738e-05	0	0	0	0	0	0	0	0	8.06359e-05	0	0	0	0	0	0	0	0
catQ	0	0	7.80283e-05	0	0	0	0	0	0	0	0	0	0	0	0	0	0	0	0	0	0	0	0	0	0	0	0	0	0	0	0	0	0	0	0	0	0	7.81431e-05	0	0	0	0	0	0	0	0	0
QnrVC3	0	0	0	0	0	7.67194e-05	0	0	0	0	0	0	0	0	0	0	0	0	0	0	0	0	0	0	0	0	0	0	0	5.61743e-05	0	0	0	0	0	0	0	0	0	0	0	0	0	0.000241386	0	0	0
vanN	0	0	0	0	0	0	0	0	0	0	0	0	0	0	0	8.17398e-05	0	0	0	0	0	0	0	0	0	0	0	0	0	0	0	0	0	0	0	0	0	0	0	0	0	0	0	0	0	0	0
OXY_4_1	0	0	0	0	0	0	0	0	0	0	0	0	0	0	0	0	0	0	0	0	0	0	0	0	0	0.000613987	0	0	0	0	0	0	0	0	0	0	0	0	0	0	0	0	0	0	0	0	0
farA	0	0	0	0	0	0	0	0	0	0	0	0	0	0	0	0	0	0	0	0	0	0	0	0	0	0	0	0	0	0	0	0	0	0	0	0	0	0	0	0	0	0	0	0.000151984	0	0	0
OXA_209	0	0	0	0	0	0	0	0	0	0	0.000146256	0	0	0	0	0	0	0	0	0	0	0	0	0	0	0	0	0	0	0	0	1.96975e-05	0	0	0	0	0	0.000164004	0	0	0	0	0	0	0	0	0
OXA_250	0	0	0	0	0	0	0	0	0	0	0	0	0	0	0	0	0	0	0	0.000100041	0	0	0	0	0	0	0	0	0	0	0	0	0	0	0	0	0	0	0	0	0	0	0	0	0	0	0
BJP_1	0	0	0	0	0	0	0	0	0	0	0	0	0	0	0	0	0	0	0	0	0	0	0	9.83454e-05	0	0	0	0	0	0	0	0	0.00157973	0	0	0	0	0	0	0	0	0	0.000248706	0	2.17705e-05	0	0.000682917
APH_3'_IIc	0	0	0	0	0	0	0	0	0	0	0	0	0	0	0	0	0	0.000137922	0	0	0	0	0	0	0	0	0	2.66347e-05	0	0	0	0	0	0	0	0	0	0	0	0.00012411	0	0	0	0	0	0	0
CblA_1	0	0	0	0	0	0	0	0	0	0	0.0001088	0	6.01272e-05	0	0	0	0	0	0.000147696	0	0	0	0	0	0	0	0	0	0	0	0	0	0	0	0	0	0	0	0	0	0	0	0	0	0	0	0
ErmA	8.34756e-05	8.45844e-05	0	0	0	0	0	0.000162371	0	0	0	0.000214556	0.000181121	5.42196e-05	3.14371e-05	0.000162475	5.98638e-05	0.000266462	0	0	0.000105283	0.000126139	8.73879e-05	5.36063e-05	1.9053e-05	0.000126824	0	2.5816e-05	5.76845e-05	8.61953e-05	1.3302e-05	2.92633e-05	0	0	4.52318e-05	0	1.16732e-05	0.000428233	0.000104687	8.90356e-05	8.79022e-05	0.000139316	0	0.000386682	5.24596e-05	0	0.000359748
baeR	0	3.3708e-05	0	0	0.000100095	0.000322317	0	0	0	0	0.000129675	0	0.000214811	0	0	0	0	0	0	4.41579e-05	0	0	0.00179591	0.000143736	0.000176657	0.000663412	0.00098055	0.000119095	0.000555888	0.000120783	0.00129507	5.99441e-05	0.00965679	0	0.00158715	0.00412421	0.000841653	0.000826612	0.000845943	0.000369654	0.000230735	0.000107635	0.000513044	0.000620306	0.000169741	0.00746142	0.00335597
adeH	0	0	0	0	0	0	0	0	0	0.000242673	0	0	0.000445648	0	0	0	0.000285221	0	0	0	0	0	0	0	0	0	0	0	0	0	0	0	0	0	0	0	0	0	0	0	0	0	0	0	0	0	0
Lactobacillus_reuteri_cat_TC	0	0	0	0	0	0	0	0	0	0	0.000130107	0	0	0	0.000112716	0	0	0	0	0	5.27768e-05	0	0	0	5.35802e-05	0	0	0	0	0	0.000353168	0	0	1.32145e-05	0	0.000512676	6.98337e-05	0	9.69321e-06	0.000234208	7.37712e-05	0	0	6.89031e-05	4.11655e-05	4.44501e-05	0.000646495
ACI_1	0.00232029	0.00184895	0.00155766	0.000984781	0.00246633	0.00353986	0.00182321	0.00229183	0.00264845	0.00313128	0.00332621	0.00317519	0.00189179	0.00209067	0.000983258	0.00270458	0.00135423	0	0.00110643	0.00160667	0.00185774	0.00171205	0.000555714	0.00285545	0.00123186	0.000999954	0	0.000605029	0.000202182	0.000261074	0.000505297	0.000279337	0	0.00180096	0.000353732	0.000351771	0.000733877	0.000132066	0.000481153	0.00188618	0.000206681	0.000457552	0.00135197	0.000273571	0.000542382	0.00017672	0.000372766
Bacillus_pumilus_cat86	0.00895863	0	0	0	0	0	0.00687811	0	0	0	0	0	0	0	0	0	0	0	0	0	0	0.00359076	0.00398225	0	0	0	0	0	0	0.000191545	0	0	0	0.00044894	0	0	0	0	0	0	0	0	0	0	0	0	0
cmlB	0	0	0	0	0	0	0.000195776	0	0	0	0	0	0	0	0	0	0	0	0	0	0	0	0	0	0	0	0	0	0	2.48601e-05	0	0	0	0	3.45406e-05	0	0	0	0	0	0	0	0	0	0	4.69605e-05	0
AAC_6'_Iad	0.000280938	0	0	0	0	0	0	0	0	0	0	0	0	0	0	0	0	0	0	0	0	0	0	0	0	0	0	0	0	0	5.93475e-05	0	0	0	0	0	0	0	0.000106855	0	0	0	0	0	0	0	0
Escherichia_coli_soxS_with_mutation_conferring_antibiotic_resistance	0	0.000121421	0	0	0.000154717	0.000515014	0	0	0	0	0	0.000369813	0.000506905	8.25129e-05	0	0.000109108	0.000107009	0	0	0	0	4.5597e-05	0.00234564	0	0	0.0010506	0.000858573	4.34046e-05	0.00048079	8.11407e-05	1.66686e-05	9.96502e-05	0	3.18126e-05	0.00044615	0.00757293	0	0.000131444	0.000177138	0.000237878	4.54949e-05	4.5288e-05	0.000737136	0	7.83133e-05	0.0109201	0
ErmS	2.6452e-05	0	0	0	0	0	0.00326026	0	0	0	0	0	0	0	0	0	0	6.87821e-05	0	0	0	0	0	0	0	0	0	0	0	0	0	0	0	0	0	0	0	0	6.62222e-05	0	0	0	0	0	0	0	0
msrC	0	0	0	6.19359e-05	0.000100256	4.79496e-05	0.000123059	8.35574e-05	0.000131952	0	0	3.3436e-05	0	3.3922e-05	0.00022936	0	0.000187266	0	0	0	0	0.000114227	0	0	0	0	0	0	0	0.000343109	0	0	0	0	0	0	0	0	0	0	0	0	0	0	0	0	0
IMP_4	0	0	0	0	0	0	0	0	0	0	0	0	0	0	0	0	0	0.000113897	0	0	0	0	0	0	0	0	0	0	0	0	0	0	0	0	0	0	0	0	0	0	0	0	0	0	0	0	0
AAC_6'_Iaa	0.000140469	0	0	0	0	0	0	0	0	0	0	0	0	0	0	0	0	0	0	0	0	0	0	0	0	0	0	0	0	0	0	0	0	6.68065e-05	0	0	0	0	0	0	0	0	0	0	0.000134251	0	0
SHV_102	0	0	0	0	0	0	0	0	0	0	0	0	0	0	0	0	0	0	0	0	0	0	0	0	0	0	0	0	0	0	0	0	0	0	0	8.69101e-05	0	0	0	0	0	0	0	0	0	0	0
ANT_4'_Ia	0	0	0	0	0.000117949	0	0	0	0	0	0	0	0	0	0	0	0	0	0	0	0	0	0	0	0	0	0	0	0	0	0	0	0	0	0	0	0	0.000184505	0	0	0	0	0	0	0	0	0
farB	0	0	0	0	7.32467e-05	0	0	0	0	0	0	0	0	0	0	0	0	0	0	0.000103613	0	5.47163e-05	0	0	0	0	0	0	0	0	0	0	0	0	0	0	0	0	0	0	0	0	0	0	0	0	0
Chryseobacterium_meningosepticum_BlaB	0	0	0	0	0	0	0	7.83492e-05	3.48554e-05	0.00022245	0	0.000203426	0	0	0	0	0.00021747	0	0	0.000297557	0.000602873	0	0	0	0	0	0	0	0	0	0	0	0	0	0	0	0	0	0	0	0	6.24397e-05	0	0	0	0	0
TEM_59	0.000130009	0.00014984	0	5.45419e-05	0.000105138	6.96043e-05	9.33312e-05	0.000138358	0.000171983	0.000110771	8.14473e-05	0.000161094	7.09365e-05	4.57375e-05	0	0.000133172	7.57481e-05	4.46311e-05	0.000104549	0	0.000141875	3.68874e-05	0	9.09787e-05	0	0	0	0	0	0	0	0	0	0	0	0	0	0	0	0	0	0	0	0	0	0	0
smeD	0	0	0	0	0	0	0	0	0	0	0	0	0	0	0	0	0	0	0	0	0	0	0	0	0	0	0	0	3.85378e-05	0	0	0	0	0	0	0	0	0	0	0	0	0	0	0	0	0	0
VIM_35	0	0	0	0	0	0	0	0	0	0	0	0	0	0	0	0	0	0	0	0	0	0	0	0	0	0	0	0	0	3.71772e-05	0	0	0	0	0	0	0	0	0	0	0	0	0	0.000273571	0	0	0
VIM_13	0	0	0	0	0	0	0	0	0	0	0	0	0	0	0	0	0	0	0	0	0	0	0	0	0	0	0	0	0	0	0	0	0	0	0.000341225	0	0	0	0	0	0	0	0	0	0	0	0
MexW	0	0.000343877	0	0	0.00293833	0.00592395	0.000199555	0	0	0	0.000283086	0	0.0177131	0.00034562	0.00448283	0.00221221	8.64305e-05	0.0019924	0	0.00106741	0	0	3.05312e-05	0.00401917	0	0	0.000629361	0	0	0	0	0	0.000809131	0	0.000115135	0.000565135	0	0	0	0.00010638	0	0	0.000238757	0	1.58982e-05	0	0
vgaC	0	0	0	0	0	0	0	0	0	0	0	0	0	0	0	0	0	0	0	0	0	0	0	0	0	0	0	0	0.000207494	0	0	1.76799e-05	0	0	0	0.0011114	0	0	8.33475e-05	0	2.26426e-05	0	0	0	0	0	0
OCH_8	0	0	0	0	0	0	0	0	0	0	0	0	0	0	0	0	0	0.00015857	0	0	0	0	0	0	0	0	0.00196766	0	0	0	0	0	0	0	0	0	0	0	0	0	0	0	0	0	0	0	0.000151404
OXA_421	0	0	0	0	0	0	0	0	6.46298e-05	0	0	0	0	0	0	0	8.42698e-05	0	0	0	0	0	0	0	0	0	0	0	0	0	0	0	0	0	0	0	0	0	0	0	0	0	0	0	0	0	0
Enterococcus_faecalis_chloramphenicol_acetyltransferase	0	0	0	0	0	0	0	0	0	0	0	0	0	0	0	0	0	0	0	0	0	0	0	0	0	0	0	1.04636e-05	0	0	0	3.10737e-05	0	0	0	0	0	0	0	0	0	0	0	0	0	0	0
MexB	0.00110082	0.000661787	0.00709772	0.000661363	0.00252187	0.000390681	0.000929384	0.000305733	0.000658535	0.000240693	0.000395565	0.000191251	0.000894836	0.000357885	0.000524973	0.000597008	0.00128761	0.000699149	0.000760156	0.000650738	0.00148356	0.00324055	0.00212518	0.00397467	0	0	0	0	0	0.000103248	9.73582e-05	0	0	0	0	0.000135837	0	3.40624e-05	2.98047e-05	0	0	0	0	0	0	0	0
ACT_9	0	0	0	0	0	0	0	0	0	0	0	0	0	0	0	0	0	0	0	0	0	0	0	0	0	0	0	0	0	0	0	0	0	0	0	0	0	0	0	0	0	0.000122278	0	0	0	0	0
hp1181	0	8.46712e-05	0	7.35489e-05	0	0	0	0	0	7.88688e-05	0	7.72073e-05	0	0	0	0	0.000543072	0	0	0	6.18963e-05	0	7.41473e-05	8.00813e-05	0	0.000102331	0.00101897	0	0	0	0	1.21814e-05	0.0023696	0	9.86875e-05	7.277e-05	0	9.48881e-05	0	9.57421e-05	0	0	5.86234e-05	8.54909e-05	4.31522e-05	2.64991e-05	0
Erm_35_	0	0	0	0	0	0	0	0	0	0	0	0	0	0	0	9.0822e-05	0	0	0	0	0	0	0	0	0	0	0	0	0	0	0	0	0	0	0	0	0	0	0	0	0	0	0	0	0	0	0
OXA_229	0.000182153	0	4.38053e-05	0.000312135	0.000163019	0.000268986	0.000157575	0.00014364	0.000115861	0	0.0006392	0	4.61953e-05	8.68734e-05	0	0.000269143	0	0	0	5.8967e-05	0.000138056	0.000420382	0	0	0	0	0	0	0	6.49125e-05	0	0	0	0	0	0	0	0	0	0	0	0	0	0	0	0	0
dfrA8	0	0	0	0	0	0	0	0	0	0	0	0	0	0	0	0	0	0	0	0.000120882	0	0	0	0	0	0	0.00113476	0	0	0	0	0	0	0	0	0	0	0	0	0	0	0	0	0.00140874	0	0	0.000376965
FomB	0	0	0	0	0	0	0	0	0	0	0	0	0	0	0	0	0	0	0	0	0	0	0	0	0	0	0	0	0	0	0	0	0	0	0	0	0	0	0	9.85581e-05	0	0	0	0	0	0	0
OXA_34	0	0	0	0.000364547	0	0	0	0	0	0	0.00635664	0.00130517	0	0	0	0	0	0	0	0	7.57232e-05	0	0	0	0	0	0	0	0	0	0	0	0	0	0	0	0	0	0	0	0	0	0	0	0	0	0
catS	0	0.000111131	0	0.000223322	0.000228148	0.000267411	0.000235173	0.000136421	0	0	0.000241281	0.000254178	0	0.00017858	7.17444e-05	0.000139508	0.0040931	0.000118826	0.000252504	0.000120882	0.000368888	0.00015389	2.49467e-05	0	0	0	0	0	0	0	0	0	0	0	0	0	0	0.000203454	0	0	0	0	0	0	0	0	0
clbC	0	0	0	0	0	0	0	0	0	0	0	0.000119478	0	0	0	0	0	0	0	0	0	0	0	0	0	0	0	0	0	0	0	0	0	0	0	0	0	0	0	0	0	0	0	0	0	0	0
mtrR	0	0	0	0	0	0	0	0	0	0	0	0	0	0	0	0	0	0	0	0	0	0	0	0	0	0	0	0	0	0	0	0	0.00239095	0	0	0.000122254	0.000118854	0	0	0	0	0	0	0	0	0	0
OXA_255	0	0	0	0	0	0	0	0	0	0	0	0	0	0	0	7.43089e-05	0	0	0	0	0	0	0	0	0	0	0	0	0	0	0	0	0	0	0	0	0	0	0	0	0	0	0	0	0	0	0
vanD	0	0	0	0	0	0.0102431	0	0	0	0	0	0.00014453	0	0	0	0	0.000260544	0	6.56427e-05	0	0	9.11939e-05	0	0	0	0	0	0	0	0	4.67586e-05	0	0.00379136	0	0.000159418	7.97306e-05	0	0	0	0	0	0	0	0	0	0	0
gadW	0	6.57122e-05	0	2.20647e-05	0.000123773	0.000363075	0	0	0	0	0	0	0.000309172	0	0	0.000111864	0	0	7.06922e-05	5.77052e-05	0	5.72613e-05	0.00149393	0	0	0.00101876	0.000702735	5.727e-05	0.000443024	0.000141846	1.87035e-05	8.14346e-05	0.000819121	2.88782e-05	0.000430692	0.00839424	1.27997e-05	7.65352e-05	0.000193792	0.000213745	4.3049e-05	4.93136e-05	0.000820728	0	6.87831e-05	0.0118258	0
vgaE	0	0	0	0	0	0	0	0	0	0	0	0	0	0	0	0	0	0	0	0	0	0	0.000102665	7.78568e-05	0	0	0	1.17192e-05	0	0	0	3.74769e-05	0	0	0	0.000126469	0	0.00026326	1.67901e-05	0	0	0	0	0	0	0	0
mdtP	0	0.000158673	0.000148981	0.00025004	0.000360763	0.000405096	0.000291455	0.000192896	0.000289506	0.000415332	0	0.00151541	0.000246595	0	0	0.00023595	3.9891e-05	0.000647316	0	0.000146846	9.3973e-05	6.21192e-05	0.00241195	0.000178427	0	0.000949231	0.0018187	4.91298e-05	0.000404132	0.000108121	3.52363e-05	0.000102003	0	3.1944e-05	0.000622329	0.00438531	1.96345e-05	6.1577e-05	0.000160894	0.000197586	5.63982e-05	5.85132e-05	0.000775636	0	6.09485e-05	0.00936649	0
tet_Z_	0	0.0001189	0.0003099	0.000331306	0	0	6.47678e-05	0.000758328	5.24314e-05	0.000255704	0.00010508	0.000239682	0.000111209	0.000122119	0.000473829	0.000879942	0	0.000456645	0	0.000319953	0	0	7.2842e-05	0	1.52616e-05	0.000203017	0	9.18246e-05	0.000251779	7.69451e-05	2.13696e-05	5.00037e-05	0	2.5263e-05	7.40157e-05	0	0.000108273	0.000695064	0.000182335	0	2.46907e-05	0.000171731	0.000165133	0	2.00541e-05	0	0
MexC	0.000417091	0.000633294	0.000158233	0.000253895	0.000396306	0.000105095	0.000375538	0.00102677	0	0	0.000284872	0.000773334	0.000985921	0.000954927	0.00056	7.78474e-05	0.000189359	0.000435306	7.55341e-05	0.000404045	0.000644166	0.000236105	0.000335186	9.38548e-05	0	0	0.0137372	1.75789e-05	0	0	0	0	0	0	0	0	0	0	0	0	0	0	0	0	0	0	0
vgaD	0	0	0	0	0	0	0	0	0	0	0	5.84403e-05	0	0.000137522	0	0	0	0	0	0	0	0	0	0	0	0	0	0	0	0	9.00104e-05	0	0	0	0	0.000152817	0	0	0	0	0	0	0	0	0	0	0
bcrB	0	0	0	0	0	0	0	0	0	0	0	0	0	0	0	0	0	0	0	0	0	0	0	0	0	0	0	0	0	0	0	1.92871e-05	0	0	0	0	0	0	0	0	0	0	0	0	0	0	0
otr_A_	0	0	0	0	0	0	0	0	0	0.00065724	0	0.000268826	0.000105223	0	4.49725e-05	0	0	0	0	0	5.80544e-05	0.000130019	0	0	0	0	0	0	0	0	0	0	0	0	0	0	0	0	0	0	0	0	0	0	0	0	0
smeR	0	0	0	0	0	0.000108055	0	0	0	0	0	0	0	0	0	0	0	0	0	0	0	8.5643e-05	0	0	0	0	0	0	0	0	6.42931e-05	0	0	0	0	0	0	0	0	0	0	0	0.000223835	0	0	0	0
pp_flo	0	0	0	0	0.000143223	9.92061e-05	0	0	0	0	0	0	0	0	0	0	0	0	0	0	0	0	0	0	0	0	0	0	0	0	0	0	0	0	0	0	0	0	0	0	0	0	0	0	0	0	0
CARB_4	0	0	0.000110407	0	0	0.000239748	0.000335615	0.000120462	6.71758e-05	0	8.20001e-05	0.00073927	9.18306e-05	0	0	0.00012261	0	0	4.30781e-05	0	0	0	0.000200198	0.000515466	0	0.000234431	0	0	0	0	0	0	0	0	0	0	0	0	0	0	0	0	0	0	0	0	0
carA	0	0	0	0	0	0	0.00154655	0	0	0	0	0	0	0	0	0	0	0	0	0	0	9.11939e-05	0	0	0.00010857	0.000913306	0	0	0.000133019	0	0	2.23325e-05	0	0.000165864	0	0	2.79657e-05	8.43449e-05	2.28353e-05	0	0	0	0	0	0.000113492	0	0
ACT_19	0	0	0	0	0	0	0	0	0	0	0	0	0	0	0	0	0	0	0	0	0	0	0	0	0	0.000303382	0	0	0	0	0	0	0	0	0	0	0	0	0	0	0	0	0	0	0	0	0
OXA_181	0	0	0	0	0	0	0	0	0	0	0	0	0	0	0	0	6.68808e-05	0	0.000151068	0	0	0	0	0	0	0	0	0	0	0	0	0	0	0	0	0	0	0	0	0	0	0	0	0	0	0	0
dfrA14	0	7.98546e-05	0	0	5.67901e-05	0	0	0	0	0	0	0	0	0	0	0	0	0	0	0	3.65013e-05	0	0	0	0	0	0	0	0.00015358	0.000106915	0	1.51272e-05	0	0	9.14311e-05	0.00083907	0	0	1.97225e-05	0	0	0	0.000114279	0	0	0	0
MCR_3	0.000109828	0	0	0	0.000205654	4.28122e-05	0.000515762	0	0	0	0	0	0.000176402	0.000217001	0	0	0	0	0	0	0	0.000120698	0.000610564	0	0	0	0	0	0	0	0	0	0	0	0	0	0	0	0	0	0	0	0	0	0	0	0
MexE	0	0	0	0	0	0	0	0	0	0	0	0	0	0	0	0	5.04178e-05	0	0	0.000115126	6.22012e-05	9.47014e-05	4.56291e-05	0	0	0	0	0	0	0	0	2.39427e-05	0	0	0	0	0	0	0	0	0	0	0	0	0	0	0
CARB_1	0	0	0	0	0	0	0.000194304	0	0	0	0	0	0	4.18216e-05	0	0	0	0	0	0	0	0	0	0	0	0	0	0	0	0	0	0	0	0	0	0	0	0	0	0	0	0	0	0	0	0	0
QnrB34	0	0	0	0	0	0	0	0	0	0	0	0	0	0	0	0	0	0	0	0	0	0	0	0	0	0	0	0	0	0	0	0	0	0.000140334	0	0	0	0	0	0	0	0	0	0	0	0	0
ESP_1	0	0	0	0	0	0	0	0	0	0	0	0.000104543	0	0	0	0	0	0	0	0	0	0	0	0	0	0	0	0	0	0	0	0	0	0	0	0	0	0	0	0	0	0	0	0	0	0	0
acrB	0	6.32344e-05	6.34872e-05	0.000124657	0.000109486	0.000333364	0	0.000167308	0	0	0	0	0.000269678	0	0	8.5416e-05	0	0	0.000209929	0.000115653	0.000693099	0.000389254	0.00211383	0	0	0.000731873	0.0011651	3.45997e-05	0.000678855	0.000115129	4.83149e-05	5.88533e-05	0	5.14157e-05	0.00025116	0.0110479	0	0.000129683	0.000118095	0.000130848	3.01902e-05	8.60928e-05	0.000494	0	4.66044e-05	0.00816208	0.000197907
OpmD	0	0	0	0	0.000238706	0	0	7.99084e-05	4.79827e-05	0	9.04217e-05	0	0	0	0	0	0	0	5.10555e-05	0	0	9.84894e-05	0	0	0	0	0	0	0	5.65367e-05	4.53834e-05	0	0.000993989	0	0	0	0	0	0	0	0	0	0	0	0	0	0
clbA	0	0	0	0	0	4.10997e-05	0	0	0	0	0	0	0	0	0	0	0	0	0	0	0	0	0.000193428	0	3.10051e-05	0	0	3.33621e-05	1.95637e-05	4.23343e-05	1.83695e-05	0	0	4.22108e-05	0	0	0	0	1.45286e-05	0	0	0	0	0	0	0	0
oleD	0	0	0	0	0	0.000126659	0	0	0	0	0	0	0.000244388	0	0	0	0.0117978	0.000176541	0.000142603	0	0	5.12966e-05	0	0	0	0.000229222	0	0	0	0	0	0	0	0	0	4.47269e-05	0	0	0	0	0	0	0	0.00111138	0	0	0
lnuC	0	0.00338498	0.00775005	0.00458225	0.00465635	0.00671917	0.012053	0.0070458	0.00497326	0.00656261	0.00533685	0.0073105	0.010924	0.00735553	0.0038618	0.00740122	0.00340611	0.00691232	0.00409641	0.00550635	0.00473711	0.00786453	0.00219821	0.00520408	0.00105887	0.00109401	0.0021947	0.000603719	0.000182134	0.000295647	0.000628125	0.000419007	0.00113932	0.00136077	0.00059249	0.00158459	0.000858992	0.000185175	0.000248835	0.00318512	0.000375146	0.000483182	0.00128332	0.000584447	0.00119257	0.000365068	0.00122442
adeG	0	0	0	0	0	0	0	0	4.90986e-05	0	0	0	0	0	0	0	0	0	0	0	0	0	7.26341e-05	0	0	0	0	0	0	0	0	0	0	0	0	0	0	0	0	0	0	0	0	0	5.75363e-05	0	0
ramA	0.000187292	0	0	0	0	0	0	0	0	0	0	0	0	0	0	0	0	0	0	0	0	0	0	0	0	0	0	0	0	0	0	0	0	0	0	0	0	0	0	0	0	0	0	0	0	0	0
ceoB	0	0	0	0	0	0.000263723	0	0.00649764	0	0	0	0	0.000505068	0	0.00341149	0.000140931	0	0	0	0.00118465	0	5.02497e-05	0	0	0	0	0	0	0	0	0.00192512	0	0	7.59832e-05	0.000185039	0.00124411	0	0	0	0	0	0	0	0	0	0	0
OXA_257	0	0	0	0	0	0	0	0	0	0	0	0	0	0	0	0	0	0	5.86595e-05	0	0	0	0	0	0	0	0	0	0	0	0	0	0	0	0	0	0	0.000185363	8.35235e-05	0	0	0	0	0	0	0	0
EreB	0	0	0	0	0	0	0	0	0	0	0	0	0	0	0	0	0	0	0	0	0	0	0	0	0	0	0	0	0	0	0	0	0	0	0	0	0	0	0	0	0	0	0.000144834	0	0	0	0
RbpA	0	0	0	0	0	0	0	0	0	0	0	0	0	0	0	5.83856e-05	0	0	0	0	0	4.92447e-05	0	0	0	0	0.000864577	0	0	0	0	0	0	0	0	0	0	0	0	0	0	0	0	0.000241386	0	0	0
emrK	0	0	0	0	0.000129196	0.000252106	0	0	0	0	0	0	0.000396831	0	9.87202e-05	3.06524e-05	0	0	0.000148847	6.23105e-05	0.000175225	2.31849e-05	0.0014688	0.000417768	0	0.000700072	0.000496809	3.81329e-05	0.000257362	8.05551e-05	5.2111e-05	5.24928e-05	0	0	0.000233683	0.00998782	9.22145e-06	7.21811e-05	9.67163e-05	0.000130987	2.20591e-05	6.04995e-05	0.000427286	0	5.60534e-05	0.00911501	0
QnrB59	0	0	0	0	0	0	0	0	0	0	0	0	0	0	0	0	0	0	0	0	0	0	0	0	0	0	0	0	0	6.25942e-05	0	0	0	0	0	0	0	0	0	0	0	0	0	0	0	0	0
abeM	0	0	0	0	0	0	0	0	0	0	0	0	0	0	0	0	0	0.000202065	4.83683e-05	0	0	0	0	0	0	0	0	0	0	0	0	0	0	0	0	0	0	0	0	0	0	0	0	0	0	0	0
TEM_142	0	0	0	0	0	0	0	0	0	0	0.000130348	0	0	0	0	0	0	0	0	0	0	0	0	0	0	0	0	0	0	0	0	0	0	0	0	0	0	0	0	0	0	0	0	0	0	0	0
aadA9	0.000358827	0	0	0.000126232	7.71203e-05	0	0	0	0	6.08555e-05	0.000173048	9.77548e-05	0.000257211	0.000172485	0	1.67959e-05	0	0.000110338	0.00010514	6.90756e-05	0.000126906	0.000164558	0	7.18678e-05	0	0.000104192	0	2.01425e-05	0	0	0	0	0.00226833	0	0	0	0.00031479	0.000129486	5.15179e-05	0	9.05706e-05	0.000202497	0	0	0	0	0
IMP_31	0	0	0	0	0	0	0	0	0	0	0	0	0	0	0	0	0	0	0	0	0	0	0	0	0	0	0	0	0	0.000108691	3.02556e-05	0	0	4.90823e-05	0	0	0	0	0	0	0	0	0	0	0	0	0
OXA_347	0.000175289	4.90284e-05	5.14069e-05	0	0.000770455	0.00214814	0.000231574	3.05935e-05	0.000511279	4.50164e-05	7.82001e-05	0.000283437	0.000358139	0.000197981	3.26413e-05	8.20381e-05	0.000214777	0.000248762	6.2543e-05	0	0.000100332	0.000178686	4.85328e-05	0.000120558	0	0	0	0	0	0	0	0	0	0	0.000215879	0	0	0	0	0	0	0	0	0.000186525	0	0	0
OXA_85	0	0	0	0.000347247	5.86295e-05	0	0.000180262	0	0	0	0	0	0	0	0	0	0	0	5.81645e-05	0	0	0	0	0	0	0	0	0	0	0	0	0	0	0	0	0.000116432	0	0	0	0	0	0	0	0	0	0	0
cmx	0.000683025	0.00023975	0	6.96703e-05	0	0	0.000465883	0.00011772	0.000166928	3.84351e-05	3.46097e-05	0	0	0.00118746	0	0.00023407	4.49439e-05	0.000471154	3.34075e-05	0	0.000435408	0.000920824	1.76775e-05	0	5.14115e-05	0.00035085	0	0.000255237	0.000404666	0.000217589	3.47708e-05	0.000142882	0.00253793	5.08147e-05	0.000202221	0.00018772	0.000262801	0.00189283	0.000678949	4.14882e-05	6.59063e-05	0.000480539	0.000307773	0	5.805e-05	0	0
Erm_43_	0	0	0	0	0	0	0	0	0	0	0	0	0	0	0	0	0	0	0	0	0	0	0	0	0	0	0	0	0	0	0	4.26347e-05	0	0	0	0	0	0	0	0	0	0	0	0	0	0	0
OXA_121	0	0	0	0	0	0	0	0	0	0	0	0	0	0	0	0	0	0.000316441	0	0	0	0	0	0	0	0	0	0	0	0	0	0	0	0	0	0	0	0	0	0	0	0	0	0	0	0	0
QnrB30	0	0	0	0	0	0	0	0	0	0	0	0	0	0	0	0	0	0	0	0	0	0	0	0	0	0	0	0	0	9.73688e-05	0	0.000216219	0	0	0	0	0	0	8.51982e-05	0	0	0	0	0	0	0	0
mefC	0	0	0	0	0	0	0	0	0	0	0	0	0	0	0	0	0	9.22228e-05	0	0	0	0	0	0	0	0	0.00124048	0	0	0	0	0	0	0	0	7.45449e-05	0	0	0	0	0	0	0	0	0	0	0
IMI_3	0	0	0	0	0	0	0	0	0	0	0.00011438	0.000109279	0	0.000159009	0	0	0	0	0	0	0	0	0	0	0	0	0	0	0	0	0	0	0	0	0	0	0	0	0	0	0	0	0	0	0	0	0
APH_9_Ib	0	0	0	0	5.86867e-05	0	0	0	0	0	0	0	0	0	0	0	0	0	0	0	0	0	0.000305063	0	0	0	0	0	1.52162e-05	2.06193e-05	0	0	0	0	0	0	0	8.93064e-05	0	0	0	0	0.000264751	0	0	0	0
smeS	8.31348e-05	0.00017781	0	0	0.000111396	0	0	0	0	0	0.000101382	0	0	0	0	0	0	0.00036481	0	0	0	0	0	0	0	0	0.00259373	0	0	0	0	0	0	0	0	0.000235781	0.000413288	0	5.60611e-05	0	0	0	0	0	7.83133e-05	0	0
ADC_8	0.000678935	0	0	0	0	0	0	0	0	0	0	0	0	0	0	0	0	0	9.5218e-05	0	0	0	0	0	0	0	0	0	0	0	0	0	0	0	0	0	0	0	2.00673e-05	0	0	0	0	0.000264746	0	0	0
FosC	0	0	0	0	0	0	0	0	0	0	0	0	0.000134327	0	0	0	0	0	0	0	0	0	0	0	0	0	0	0	0	0	0	0	0	0	0	0	0	9.0833e-05	0	0	0	0	0	0	0	0	0
ceoA	0	0	0.000138717	0.000153493	0	0	0	0	0	0	0	0	0.000122194	0	0	0	0	0	0	0	0	0	0	0	0	0	0	0	0	0	0	9.37502e-05	0.00276453	0	6.47637e-05	0	0	0	0	0	0	0	0	0.000307767	0	0	0
vatD	0	0	0	0	0	0	0	0	0	0	0	0	0	0	0	0	0	0	0	0	0	0	0	0	0	0	0	0	0	0	0	0	0	0	0	0	0	0	0	0.000128884	0	0	0	0	0	0	0
OXA_435	0	0	0	0	0	0	0	0	0	0	0	0	0	0	0	0	0	0	0	0	0	0	0	0	0	0	0	0	0	0	0	0	0	0	0	0.000168626	0	0	0	0	0	0	0	0	0	0	0
rosB	0	0	0	8.02352e-05	0	0	0	0	0	0	0	0	0	0	0	5.83856e-05	0	0	0	0	0	0	0	0	0	0	0	0	0	0	0	4.2081e-05	0	0	0	0	0	9.42151e-05	0	0	0	0	0	0	0	0	0
aadA14	0	0	0	0	0	0	0	0	0	0	0	0	0.000404055	0	0	0	0	0	0	6.2796e-05	0	0	0	0	0	0	0	0	9.15791e-05	0	0	0	0	0	0	0	0	0	0	0	0	0	0	0	0	0	0
OXA_226	0	0	0	0	0	0	0	0	0	0	0	0	0	0	0	0	0	0	0	0	0	0	0	0	0	0.000318364	0	0	0	0	0	1.05203e-05	0	0	0	0	0	0	0	0	0	0	9.77058e-05	0.000102589	0	5.39618e-05	0
CTX_M_50	0	0.000413654	0	0	0.000385964	6.39328e-05	0	0	0	0	0	0	0	0	0	0	0	0	0	0.000516648	0	0	8.63207e-05	0	0	0	0	0	0	0	0	0	0	0	0	0	0	0	0	0	0	0	0	0	0	0	0
LEN_26	0.000173681	0	0	0	0	0	0	0	0	0	0	0	0.00013214	0.000272165	0	0	0	0.000166548	0	0	0	0	0	0	0	0	0	0	0	0	0	0	0	0	0	0	0	0	0	0	0	0	0	0	0	0	0
vanHA	0	0	0	0	0	0	0	0	0	0	0	0	0	0	0	5.44932e-05	0	0	0	0	0	0	0	0	0	0	0	0	0	0	0	0	0.00147442	0	0	0.000203756	0	0	0	0	0	0	0.00012189	0	0	0	0
adeK	0	9.3584e-05	0	0	0	0	0	0	0	3.3419e-05	0	0	0	3.81622e-05	0	0	0	0	4.38613e-05	0	0	0	2.92687e-05	0	0	0	0	0	0	0	0	0	0.0066103	0	0	0.000104046	0	0	0	0	0	0	0	0	0	0	0
Erm_31_	0	0	0	0	0	0	0	0	0	0	0	0	0	0	0	0	0	0	0	0	0	0	0	0	0	0	0	0	0	0	0	0	0	0	0	0	0	0	0	0	0	0	0.000186529	0	0	0	0
OXA_230	0.000592993	0	0	0	0.000321497	0	0.00045563	0	0	0	0	7.58226e-05	9.47003e-05	0.000273496	0	0.000341445	0.000113782	0.000206709	0.000396972	0.00135878	0.00011023	0.000114281	0	0	0	0	0	0	0	0	0	0	0	0	0	0	0	0	0	0	0	0	0	0	0	0	0
ADC_7	0	0	0	0	0	0	0	0	0	0	0	0	0.000204757	0	0	0	0	0	0	0	0.000118748	0	0	0	0	0	0	0	0	0	0	0	0	0	0	0	0	0	0	0	0	0	0	0	0	0	0
mel	0.000721895	0.000461035	0.000231786	0.00030919	0.00029036	0.00514026	0.00037069	0.000868906	0.00112376	0.00105859	0.000213013	0.00167958	0.000619692	0.00356459	0.000334253	0.00183998	0.000458188	0	0.000422306	0.00035472	0.000579057	0.000526421	0.00122441	0.000603709	6.71622e-05	0.00429791	0	0.000507947	0.000108526	0.000133483	3.32006e-05	3.31992e-05	0	4.25226e-05	0.000124912	0.000124007	5.45172e-05	0.000283169	7.31596e-05	0.00290257	6.43111e-05	6.71251e-05	0	0	2.97688e-05	0.000164525	0
mecI	0	0.000156891	8.12002e-05	8.61061e-05	8.15093e-05	0.000122798	0	0.000163228	0.000199538	7.21361e-05	0	0.00012567	0.00010009	0.000204773	0.000585178	5.98096e-05	5.18583e-05	0.000102264	2.94192e-05	0.000112037	0.00073276	0.000125114	0	0.000167107	0	0	0	0	0	0	0	0	0	0	0	0	0	0	0	0	0	0	0	0	0	4.63734e-05	7.32987e-05
tet_A_	0.000123443	5.36494e-05	4.31855e-05	0	7.18684e-05	0	7.52398e-05	9.2855e-05	0	3.9322e-05	8.9684e-05	0	0.000106589	4.80028e-05	0	0.000314149	5.95847e-05	0	0.000148308	0.000200345	0.000118058	7.03253e-05	0.000333067	0.000137155	0.000449003	0.000560225	0.00205821	0.000677428	0.00151087	0.000746979	0.00162172	0.000195145	0.0025023	0.000202984	0.000167624	0.00244112	0.00124753	0.000255553	0.000502798	0.0247322	0.000898552	0.000877844	0.000941184	0.00015567	0.000816393	0.00177926	0.0013891
AAC_6'_Ie_APH_2''_Ia	0.000998	0.000351375	0.00033973	0.00171312	0.00138525	0.000578718	0.00197563	0.000306207	0.000505029	0.00070925	0.000792791	0.000691862	0.00120688	0.00130623	0.000555296	0.000770365	0.000458365	0.00158292	0.00057397	0.0011395	0.000832033	0.00086588	0.000645013	0.000267223	0.000275816	0.00031518	0	0.000284676	0.000816683	0.000226382	0.000118407	0.000142966	0.0029258	0.000679995	0.00015975	0.00138936	0.000268536	0.000962191	0.0003492	0.00285647	0.00562254	0.00027003	0.0002257	0.00153157	0.000529873	0.000132164	0.00136988
PER_1	0	0	0	0	0	0	0	0	0	0	0	0	0	0	0	0	0	0	0	0	0	0	0	0	0	0	0.00285311	0	0	0	0	0	0	0	0	0	0	0	0	0	0	0	0	0	0	0	0
tet_59_	0	0	8.76107e-05	0	0	0	0	0	0	0	0	0	0	0	0	0	0	0	0	0	0	0	0	0	0	0	0	0	0	0	0	0	0	0	0.000109076	0	0	0	8.64335e-05	0	0	0	0	0	0	0	0
APH_3''_Ia	0	0	0	0	0	0	0.000246118	0	0	0	0	0	0	0	0	0	0	0	0	0	0	7.34996e-05	0	0	4.36691e-05	0.000110914	0	0	0.000161859	0.00018731	0	0	0	0.000280255	0.000182038	0	0.000101187	0.000423613	0	0	0	9.6535e-05	0	0	7.34754e-05	0	0
LpeA	0.000166756	0.00011398	0.000131416	0	0	0	0	0	0	0	0	0	0	0	0	0	0	0.000110338	0	0	0	0	0	0	0	0	0	0	0	0	0	0	0	0	0	0	0	0	0	0	0	0	0	0	0	0	0
ACT_16	0	0	0	0	0	0	0	0	0	0	0	0.000128012	0	0	0	0	0	0	0	0	0	0	0	0	0	0	0	0	0	0	0	0	0	0	0	0	0	0	0	0	0	0	0	0	0	0	0
vanRL	0	0	0	8.21011e-05	0	0	0	0	0	0	0	0	0	0	0	0	0	0	0	0	0	0	0	0	0	0	0	0	0	0	0	0	0	0	0	0	0	0	0	0	0	0	0	0	0	0	0
OXA_204	0	0	0	0	0	0	0	0	0	0	0	0	0	0	0	8.17398e-05	0	0	0	0	0	0	0	0	0	0	0	0	0	0	0	0	0	0	0	0	0	0	0	0	0	0	0	0	0	0	0
NPS_1	0	0	0	0	0	0	0	0	0	0	0	0	0.000225477	0	0	0	0	0	0	0	0	0	0	0	0	0	0	0	0	0	0	0	0	0	0	0	0	0	0	0	0	0	0	0	0	0	0
QnrB74	0	0	0	0	0	0	0	0	0	0	0	0	0	0	0	0	0	0	0	0	0	0	0	0	0	0	0	0	0	0.000205556	0	0	0	0	0	0	0	0	0	0	0	0	0.000214103	0	0	0	0
IND_5	0	0	0	0	0	0	0	0	0	0	0	0	0	0	0	0	0	0	0	0	0	0	7.21433e-05	0	0	0	0	0	0	0	0	0	0	0	0	0	0	0	2.58176e-05	0	0	0	0	0	0	0	0
rmtB	0	5.87107e-05	0.00016489	0.0001582	0	0.000199036	0	0	0	0.000905255	0	8.45363e-05	0	7.16662e-05	0	0	0	4.1637e-05	0	0	0.00017252	0.000213394	0	0	0	0	0	0	0	0.000110229	0	0	0.00605067	0	0	0	0	0.000156829	0	0	0	0	0	0	0	0	0
AAC_6'_IIa	0	0	0	0	0	0	0	0	0	0	0	0	0	0	0	0	0.000481541	0	0	0	0	0	0	0	0	0	0	0	6.83253e-05	0	0	0	0.00174602	0	0	0	4.74043e-05	0.000102924	4.45459e-05	0	2.34234e-05	0	7.24172e-05	0	0	0	0
imiH	0	0	0	0	0.000143223	0	0	0	0	0	0	0	0	0	0	0	0	0	0	0	0	0	0	0	0	0	0	0	0	0	0	0	0	0	0	0	0	0	0	0	0	0	0	0	0	0	0
IMP_16	0	0	0	0	0	0	0	0	0	0	0	0	0	0	0	0	0	0	0	0	0	0	0	0	0	0	0	0	0	5.84213e-05	0	0	0	0	0	0	0	0	0	0	0	0	0	0	0	0	0
AAC_3_VIa	0	0	0	0.000419591	0	0.000125769	0.000555646	0	5.19157e-05	0	0	0.000134413	0	0	0.00023887	0	0	0.000448862	7.90941e-05	0	0.000135619	0	5.19031e-05	0	0	0	0	0	0	0	0	0	0	0	0	0	0	9.42151e-05	0	0	0	0	0.00387965	0	0	0	0
tetR	0.000443736	0	0.000836505	0	5.24217e-05	0	8.87444e-05	0.000298679	0.00151348	0.00134615	0	0.00058953	0.000798677	0	0	0.00153681	3.51124e-05	4.78574e-05	0.00119227	0.000230141	7.11725e-05	0	0.000351953	6.88733e-05	0.000197391	0.000570299	0.00477856	0.000587371	0.000678512	0.000403354	0.00147503	6.15855e-05	0.00106328	0.0001594	0.000188403	0.00208066	0.000906761	0.000275189	0.000366845	0.00972157	0.000473972	0.000433851	0.000777324	0.000187839	0.000484079	0.00113437	0.000516175
arr_7	0	0	7.13401e-05	0	0	0	0	0	0	0	0	0.000184488	0	0	0	0	0	0	0	0	0	0	0	0	0	0	0	0	0	0	0	0	0	0	0	0	0	0	0	0	0	0	0	0	0	0	0
vanYD	0	0	0	0	0	0	0	0	0	0	0	0	0	3.3922e-05	0	9.0822e-05	0	2.70215e-05	0	0	3.2861e-05	0	0	0	0	0	0	0	0	0	6.70885e-05	0	0	0	0	0	0	0	0	0	0	0	0	0	0	0.000201445	0
vanRC	0.000489084	0.000264732	0.000245847	0.000180593	0.000123458	0.00171401	0.00107573	0.000514926	0.000117665	0.000233383	0.000151831	0.000518674	0.0002272	0.000282773	0.000206888	0.000310429	7.15667e-05	0.000310176	0.000690895	0.000773031	0.000496445	0.00135985	0.000283365	0.00120108	0	0	0	0	0	0	0	0	0	0	0	0	0	0	0	0	0	0	0	0	7.00442e-05	0	0
IMP_21	0	0	0	0	0	0	0	0	0	0	0	0	0	0	0	0	0	0	0.00030327	0	0	0	0	0	0	0	0	0	0	0	0	0	0	0	0	0	0	0	0	0	0	0	0.000111918	0	4.23952e-05	0	0.000133206
QnrC	0	0	0	0	0	0	0	0	0	0	0	0	0	0	0	0	0	0	0	0	0	0.000121592	0	0	0	0	0	0	0	0	0	0	0	0	0	0	0	0.000169587	0	0	0	0	0	0	0	0	0
AAC_3_Ib	0	0	8.87788e-05	0	0	0	0	0	0	0	0	0	0	0	0	0	0	0	0	0	0	0	0	0	0	0	0	0	0	0	0	0	0	0	0	0	0	0	0	0	0	0	0	0	0	0	0
mtrD	9.20589e-05	0	0.000152872	0	0	0	0	7.6876e-05	0	0	0	0	0.000729268	0	0	0	0	3.15251e-05	0	0.000167755	0.000435408	0.000262522	2.6693e-05	0	0	0	0	0	0	0	0	0	0	0	0	0	0	0	0	0	0	0	0	0	0	0	0
cmeC	0	0	0	0	0	0	0	0	0	0	0	0	0.000151017	0	0	0	0	0	0	0	0	0	0	0	0	0	0	0	0	0	0	0	0	0	0	0	0	0	0	0	0	0	0	0.000439667	0	0	0
smeF	0	0	0	0	0	0	0	0	0	0	0	0	0	0	0	0	0	0	0	0	0	0	0	0	0	0	0	3.13908e-05	0	0	0	0	0	0	0	0.000229194	9.72443e-05	0	0	0	0	0	0	0	0	0	0
rmtD	0	0	0	0	0	0	0	0	0	0	0	0	0	0	0	0	0	0	0	0	0	0	0	0	0	0.000477545	0	0	0	0	0	0	0	0	0	0	0	0	0	0	0	0	0	0.000117245	0	0	0
Vibrio_cholerae_varG	0.000100583	0	0	0	3.7655e-05	0	0	0	0	9.89393e-05	0	0	0	0	0	0	0	0	0	0.000142215	0	4.04593e-05	0.00026693	0	0	0	0	0	0	0	0	0	0	0	0	0	0	0	0	0	0	0	0	0	0	0	0
OXA_384	0	0	6.84083e-05	0	0	0	0	0	0	0	0	0	0	0	0	0	0	0	0	0	0	0	0	0	0	0	0	0	0	0	0	0	0	0	0	0	0	0	0	0	0	0	0.00017587	0	0	0	0
PDC_78	0	0	0	0	0	0	0	0	0	0	0	0	0	0.000104375	0	0	0	0	0	0	0	0	0	0	0	0	0	0	0	0	0	0	0	0	0	0	0	0	0	0	0	0	0	0	0	0	0
FosA7	0	0	0	0	0	0	0	0	0	0	0	0	0	0	0	0	0	0	0	0	0	0	0	0	0	0	0	0	8.90311e-05	0	0	0	0	0	0	0	0	0	0	0	0	0	0	0	0	0	0
SME_1	0	0	0	0	0	0	0	0	0	0	0	0	0	0	0	0	0	0	0	0	0	0	0	0	0	0	0	0	0	0	0	3.61634e-05	0	0	0	0	0	0.000109788	0	0	0	0	0	0	0	0	0
AAC_6'_Ih	8.81733e-05	0	0	0	0	0.000423451	0	7.64838e-05	0	4.26779e-05	0	0	4.9195e-05	0	0	6.90011e-05	0	0	0.000317771	0.000433293	0	7.21534e-05	0	4.85341e-05	0	0	0	0	0	0	0	0	0	0	0	0	0	0	0	0	0	0	0	0	0	0	0
msbA	0	7.02624e-05	1.79204e-05	0	0.000485868	0.000238514	0.00012606	0	0	0	0	0	0.000243157	7.4532e-05	0	2.87677e-05	0	0	3.03269e-05	0.000102821	0.000124075	2.71321e-05	0.00160402	0	0	0.000616304	0.00103196	2.76397e-05	0.000234899	5.66175e-05	2.1431e-05	3.37442e-05	0	1.65426e-05	0.000222174	0.00899441	0	5.42384e-05	9.74948e-05	0.000104419	2.63711e-05	4.31017e-05	0.000656031	0	0.000121193	0.00747893	0
lnuA	0	0	0	6.37424e-05	0	8.52438e-05	0	0	5.2781e-05	0	0	0.000104543	0.000357757	0.000192225	0.000373272	0.00011429	0	0.000186349	0.000168483	0.000118196	5.32166e-05	5.01567e-05	0	0	2.29667e-05	0.000973339	0	9.49476e-05	8.80569e-05	0.000234709	1.79044e-05	9.00067e-05	0	1.37855e-05	0.000152352	4.15829e-05	0	0.000366276	0.000129901	0.000186165	2.36565e-05	3.62304e-05	0.000340792	0.000184134	7.23889e-05	0	0
FosA6	0	0	0	0	0	0	0	0	0	0	0	0	0	0	0	0	0	0	0	0	0	0	0	0	0	0	0	0	0	0	0	0	0	0	0	0	0	0	3.78413e-05	0	0	0	0	0	0	0	0
IMP_42	0	0	0	0	0	0	0	0	0	0	0	0	0	0	0	0	0	0	0	0	0	0	0	0	0	0	0	0	0	0	0	0	0.00142686	0	0	0	0	0	0	0	0	0	0	0	0	0	0
Rhodobacter_sphaeroides_ampC_beta_lactamase	0	0	0	0	0	0	0	0	0	0	0	0.000318608	0	0	0	0	0	0	0	0	0	0	0	0	0	0	0.00210475	0.000119192	1.51405e-05	0	0	2.24085e-05	0.0045305	0	6.02302e-05	0	0	2.31949e-05	0.000178447	6.70195e-05	0	0	0.000249026	0.000132373	5.75363e-05	0	0
vanUG	0	0	0	0	0	0	0	0	8.12015e-05	0	0	0	0.000106841	0	0	0	0	0	0.000132548	0.000167221	0.00018005	0	0.000152197	0	0	0	0	0	0	0	0	0	0	0	0	0	0	0	0	0	0	0	0	0	0	5.7075e-05	0
TEM_193	0	0	0	0	0	0	0	0	0	0	0	0	0	0	0	0	0	0	0	0	0	0	0	0	0	0	0	0	0	0	0	0	0	0	0	0	0	0	0	0	0	0	0	0	0	0	0.000384818
TRU_1	0	0	0	0	0	0	0	0	0	0	0	0	0	0	0	0	0	0.000236823	0	0	0	0	0	0	0	0	0	0	0	0	0	0	0	0	0	0	0	0	0	0	0	0	0	0	0	0	0
OXA_231	0	0	0	0	0	0	0	0	0	0	0	0	0	0	0	6.28768e-05	0	0	0	0	0	0	0	0	0	0	0	0	0	0	0	0	0	0	0	0	0	0	0	0	0	0	0	0	0	0	0
THIN_B	0	0.000907378	0.000581716	0.000844626	0.000143828	0	0	0	0	0.000142534	0	0.000573897	0	0	0.000758367	0	0	0	0.000396972	0.000563098	5.5115e-05	0.000399983	0	0	0	0.000355689	0	0	0	0	0	0	0	0	0.000129527	0	0	0	0	0	0	0	0	0	0	0	0
CfxA3	0	0	0	0	0	0	0	0	0	0	0	0	0	0	0	0	0	0	0	0	0	0	0	0	0	0	0	0	0	0	0	0	0	0	0	0	0	6.68394e-05	0	0	0	0	0	0	0	0	0
mdtF	0	0.000108755	6.66996e-05	2.59584e-05	0.00015325	0.000376021	0.000189746	0	0	0	0	0	0.000228084	0	0	7.3538e-05	2.46944e-05	0	0.000115211	0.00012491	5.6629e-05	0	0.00226513	0	1.52128e-05	0.000892706	0.00202385	3.06247e-05	0.000953613	0.000100464	5.57823e-05	9.28339e-05	0	6.07514e-05	0.000631583	0.00768947	4.02996e-05	0.000233345	0.000138371	0.000182399	3.6189e-05	7.84596e-05	0.000678516	0	6.26636e-05	0.00912029	0
AAC_2'_Ia	0	0	0	0	0	0.000125086	0	0	0	0	0	0	0	0	0	0	0	0	0	0	0	0	0	0	0	0	0	0	0	0	0	0	0	0	0	0	0	0	0	0	0	0	0	0	0	0	0
FosC2	0	0	0	0	0	0	0	0	0	0	0	0	0	0	0	0	0	0.000158434	0	0	0	0	0	0	0	0	0	0	0	0	0	0	0	0	0	0	0	0	0	0	0	0	0	0	0	0	0
OKP_B_12	0	0	0	0	0	0	0	0	0	0	0	0	0	0	0	0	0	0	0	0	0	0	0	0	0	0	0	0	0	0	0	0	0	0	0	0	0	0	0	0.000203089	0	0	0	0	0	0	0
ACC_1	0	0	0	0	0	0	0	0	0	0	0	0	0	0	0	0	0	0	0	0	0	0	0	0	0	0	0.00301771	0	0	0	0	0	0	0	0	0	0	0	0	0	0	0	0	0	0	0	0
IND_6	0	0	0	0.000727538	0	0	0	0	0	0	0	0.000211912	0	0	0	0.000104936	0	0.000109098	0	0	0	0	0	0	0	0	0	0	0	0	0	0	0	0	0	0	0	0	0	0	0	0	0	0	0	0	0
CMY_79	0	0	0	0	0	0	0	0	0	0	0	0	0	0	0	0	0	0	0	0	0	0	7.85089e-05	0	0	0	0	0	0	0	0	0	0.00777057	0	0	0	0	0	0	0	0	0	0	0	0	0	0
optrA	0.000255212	7.80355e-05	0	0	0	0	6.75323e-05	9.06297e-05	0	0	0	0	0.00029748	0.000252855	0.00012522	0.000157052	0.000107827	9.02033e-05	9.86461e-05	0	0.000209784	0.000156945	0	0.000372048	6.77932e-05	0.000479848	0	3.06715e-05	8.70521e-05	0.000141933	5.84483e-05	3.19236e-05	0	5.22365e-05	0.000163706	9.19776e-05	0.000222175	0.000516101	0.000112331	0.000195023	0.000766478	0.000158309	0.000103873	8.49247e-05	0.0011986	0.000140928	0.000175422
OKP_B_13	0	0	0	0	0	0	0	0	0	0	0	0	0	0	0	0	0	0	0	0	0	0	0	0	0	0	0	0	0	7.30266e-05	0	0	0	0	0	0	0	0	0	0	0	0	0	0	0	0	0
MCR_2	0	0	0	0	0	0	0	0	0	0	0	0	3.07968e-05	0	0	0	0.00032392	7.06163e-05	0	0	0	0.000775567	0.00012905	6.22854e-05	0	0	0.00109735	0	0	0	0	0	0	0	0	0	0	0	0	7.04898e-05	0	0	0	0	0.000157599	0	0
VIM_42	0	0	0.000226991	0	0	0	0	0	0	0	0	0	0	0	0	0	0	0	0	0	0	0	0	0	0	0	0	0	0	0	0	0	0	0	0	0	0	0	0	0	0	0	0	0	0	0	0
catB8	0	0	0	0	0	0	0	0	0	0	0	7.90663e-05	0	0	0	0	0	0	0	0	0	0	0	0	0	0	0	0	0	0	0	0	0	0	0	0	2.46559e-05	9.6537e-05	6.83245e-05	0	0	0	0	0	0	0	0
tmrB	0	8.46712e-05	5.94501e-05	0	0	0	0	0.000237949	0	0.000104324	0	0	0	0	0	0.00012261	6.24221e-05	2.80223e-05	0	2.50101e-05	0	0	0	0	0	0	0	0	0	0	0	0	0	0	0	0	0	0	0	0	0	0	0	0	0	0.000179873	0
mecB	0	0	0	0	0	0	0.00130841	0	0	0	0	0.00019913	0	0	0	0	0.000234083	0	0.00030094	0.000267484	0.000120947	0.000668755	0.000156533	0	0	0	0	0	0	0	0	0	0.00288473	0	0.000117308	0	0	0	0	0	0	0	0	0	0	0	0
TEM_186	0	0	0	0	0	0	0	0	0	0	0	0	0	0	0	0	0	0	0	0	0	0	0	0	0	0	0	0	0	0	0	0	0	0	0	0	0	0	5.78992e-05	0	0	0	0	0	0	0	0
efrA	0	0	0	0	0	0	0	0	0	0	0	0	0	0	0	0	0	0	0.000106038	0	0	0	0	0	0	0	0.00227421	0	0	0	0	0	0	0	0	0	0	0	5.04009e-05	8.37744e-05	0	0	0	0	0	0.000109114	0
cepA	0	0	0	0	0	0	0	0	0	0	0	0.00014453	0	0	0	0	0	0	0	0.000117219	0	0.000159976	0	0	0	0	0	0	0	0	0	0	0	0	0	0	0	0	0.000160924	0.000223398	0	0	0	0	0	0	0
OXA_22	0	0	0	0	0	0	0	0	0	0	0	0	0	0	0	0.000101202	0	0	0	0	0	6.0796e-05	0	0	0	0	0	0	0	0	0	0	0	0	0	0	0	0	0	0	0	0	0	0	0	0	0
OXA_12	0	0	0	0	0	0	0	0	0	0	0.0010798	8.96085e-05	0	0.000413252	5.30823e-05	0	0	0	0	0	0.000185049	0.000679395	0	0	0	0	0	0	0	0	0	0	0	0	0	0	0	0.000131901	0	0	0	0	0	0	0	0	0
TEM_166	0.00041512	9.3584e-05	0.000233044	0.000524509	0.00016041	0	0.000103701	0.000159086	0	0	0.000621326	0.000186898	0	9.59507e-05	0	6.30564e-05	0.000339016	5.04402e-05	0	3.81734e-05	0.000315982	0.000152424	0	0	0	0	0	0	0	0	0	0	0	0	0	0	0	0	0	0	0	0	0	0	0	0	0
dfrA10	0	0	0	0	0	0	0	0	0	0	0	0	0	0	0	0	0	0	0	0	0	0.000383015	0	0	0	0	0	0	0	0	0	0	0	0	0	0	0	0	0	0	0	0	0	0	0	0	0
vanXB	0	0	0	0	0	0	0	0	0	0	0	0	0	0.000185029	0	0	0	0	0	0	0	0	0	0	0	0.000687665	0	0	0	0	0	0	0	0	0	0	0	0	0	0	0	0	0	0	0	0	0
ACC_3	0	0	0.000104038	0	0	0.0024556	0	0	0	0	0	0	0	0	0	0	0	0.000147117	0.000150773	0.000165108	0	0	0	0	0	0	0	0	0	0	0	0	0	0	0	0	0	0	0	0	0	0	0	0	0	0	0
MexS	0	0	0	0	0	0	0	0	0	0	0	0	0	0	0	0	0	0	0	0	0	0	0	0	0	0	0	0	0	0	0	0	0	0	0	0	0	0	0	7.53028e-05	0	0	0	0	0	0	0
OXA_329	0	0	0	0	0	0	0	0	0	0	0	0	0	0	0	0	0	0	0	0	0	0	0	0	0	0	0	0	0	0	0	0	0.00428057	0	0	0	0	0	0	0	0	0	0	0	0	0	0
nalC	0	0	0	0	0	0	0	0	0	0	0	0	0	0	0	0	0	0	0	0	0	0	0	0	0	0	0	0	0	0	0	0	0	6.87153e-05	0	0	0	0	0	0	0	0	0	0	0	0	0
adeB	0	0	0	0	0	0	0	0	0	0	0	0	0	0	0	0	0	0	5.74374e-05	0	0	0	0	0	0	0	0	0	0	0	0	0	0	0	0	0	0	0	0	0	0	0	0	0	0	0	0
NmcR	0	0	0	0	0	0	0	0	0	0	0	0	0	0	0	0	0	0	0	0	0	0	0	0	0	0	0	0	0	0	0	0	0	0	0	0	0	0	0	0	0	4.16264e-05	0	0	0	0	0
mphB	0.000483195	0.000171254	0.000369179	0.000296788	0.000361673	0.00050776	0.00037752	0.000295558	0.000279652	0.00016943	0.0001726	0.000204905	0.000249263	0.000278457	0.000214629	0.000395088	0.000196073	0.000447797	0.000274721	0.000255201	0.000508623	0.000313394	0.000696805	0.000210722	1.29188e-05	0	0	1.85555e-05	2.34583e-05	3.60265e-05	1.63935e-05	1.18803e-05	0	0	0	0.000251175	6.12099e-05	0.000165316	6.58171e-05	0.000111699	1.42649e-05	0.000230854	0	0	0	2.10988e-05	0
CTX_M_78	0	0	0	0	0	0	0	0	0	0	0	0	0	0	0	0	0	0	0	0	0	0	0	0	0	0.000448477	0	0	0	0	0	0	0	0	0	0	0	0	0	0	0	0	0	0	0	0	0
IMP_32	0.000305521	0	0	0	0	0.00184606	0	0	0	0	0	0	0.000741819	0	0	0	0	0	0.000525552	0	0	7.18152e-05	0	0	0	0	0.00324744	0	0	0	0	3.08594e-05	0.00147442	0	0	3.82042e-05	0	0	0	0	0	0	0	0.000105606	0	0	0
IMP_34	0	0	0	0	0	0	0	0	0	0	0	0	0	0	0	0	0	0	0	0	0	0	0	0	0	0	0.00112623	0	0	0	0	0	0	0	0	0	0	0	0	0	0	0	0	0	0	0	0
NDM_6	0	0	0	0	0	0	0	0	0	0	0	0	0	0	0	0	0	0.000122419	0	0	0	0	0	0	0	0	0	0	0	0	0	0	0	0	0	0	0	0	0	0	0	0	0	0	0	0	0
emrR	0	3.76715e-05	0	0	0.000105732	0.000325082	0	0	0	0	0	0	0.000235413	0	0	0	0	0	1.87977e-05	3.60843e-05	0	0	0.0015307	0	0	0.00101013	0.000345134	3.39329e-05	0.000317005	0.00010562	0	7.51872e-05	0.00394933	0	0.00024881	0.00656629	0	7.03836e-05	0.000128038	0.000100971	4.746e-05	3.59234e-05	0.000658438	0	5.3473e-05	0.00991187	0
MexA	0	0	0	0	8.3547e-05	0.000119874	0.000173052	0	0	0	0	0	0	0	5.3967e-05	0	0	0	0.0001838	0.000622254	0	0	0	0	0	0	0	5.32693e-05	0	0	2.91139e-05	0	0.00192315	0	0	0	0	0	0	0	0	0	0	0	0	0	0
OXA_351	0	0	0	0	0	0	0	8.81813e-05	0	0	0	0.00086973	0	0	0	0	0	0	0	3.41315e-05	0	0	0	0	0	0	0	0	0	0	0	0	0	0	0	0	0	0	0	0	0	0	0	0	0	0	0
dfrC	0	0	0	0	0	0	0	0	0	0.000134131	0	0	0	0	0	0	0	0	0	0	0	0	0	0	0	0	0	0	0.0053019	0	0	0	0	0	0	0	0	0	0	0	0	0	0	0	0	0	0
SHV_107	0	0	0	0	0	0	0	0	0	0	0	0	0	0	0	0	0	0.000102264	0	0	0	0	0	0	0	0	0	0	0	0	0	0	0	0	0	0	0	0	0	0	0	0	0	0	0	0	0
Laribacter_hongkongensis_ampC_beta_lactamase	0	0	0	0	0	4.28122e-05	0	0	0	0	0	0	0	8.59994e-05	0	0	0	0	0	0	0	0	0.00271379	0	0	0	0	0	0	0	0	0	0	0	0	0	0	0	0	0	0	0	0	0	0	0	0
tet_B_	0	0	0	0	0	0	0	0	0	0	0	0	0	0	0	0	0	0	0	0	0	0	0	0	0	0.000414971	0	0	0	0	0	0	0	0	0	0	0	0	0	0	0	0	0	0	0	0	0
LRA_5	0	0	0	0	0	0	0	0	0	0	0	0	0	0	0	0	0	0	0	0.000225647	0	0	0	0	0	0	0.000891596	0	0	7.48991e-05	0	0	0	0	0	0	0	0	0	0	0	0	0	0.000136785	0	0	0
FosB3	0.000119812	0	0	0	0	0	0	0	0	0	0	0	0	0	0	0	0	0	0	0	0	0	0	0	0	0	0	2.75747e-05	0	0	0	0	0	0	0.000160367	0	0	0	0	0	0	0	0	0	0	0	0
CMY_11	0	0.00127559	0	0	0	0	0	0	0	0	0	0	0	0	0	0	0	0	0	0	0	0	0	0	0	0	0	0	0	0	0	0	0.00510375	0	0	0	0	0	0	0	0	0	0	0	0	0	0
NDM_10	0	0	0	0	0	0	0	0	0	0	0	0	0	0	0	0	0	0	0	0	0	9.90555e-05	0	0	0	0	0	0	3.0032e-05	0	0	0	0	0	0	0	0	0	0	0	0	0	0	0	0	0	0
blaR1	0	0	0.000221947	0.000502767	0.000166263	0.000127019	8.97997e-05	0	0.000112915	0.000120984	0	0.000124828	0.000414608	0.000239045	0.000263794	0.000117933	0.000153167	0.000441352	4.28637e-05	0	0.000145136	0.000329067	9.73875e-05	0.000104335	0	0	0.00190207	0	0	0	0	0	0	0	0	0	0	0	0	0	0	0	0	0	0	0	0.000320682
Escherichia_coli_soxR_with_mutation_conferring_antibiotic_resistance	0	4.86198e-05	4.65262e-05	0.000200588	0.000258726	0.000247482	0.000461471	0.00017035	0	0.000573591	0	0.000610967	0.000518954	4.62572e-05	0.000478344	0	0.000273238	0	3.20008e-05	4.18439e-05	0	0.000247668	0.0026693	0	0	0.000909493	0.00418201	3.59138e-05	0.000428263	0.000192589	1.8251e-05	0.000134948	0	1.7733e-05	0.00053148	0.0117592	0	5.42801e-05	0.000196704	0.000234208	8.18057e-05	5.99555e-05	0.000857794	0.000102589	9.66285e-05	0.011886	0
MCR_5	0.000233128	0.000141182	0.000165063	5.31679e-05	0.000235888	0.000211955	0.000152163	9.14074e-05	6.4367e-05	0.000131171	0.000132682	0.000129973	0.00027168	0.000542955	0.000414089	8.59956e-05	0.000191589	0.000280807	0.000154762	0.000175525	0.000370416	0.000445829	6.68998e-05	7.99057e-05	0	0	0	0	0	0	0	0	0	0	0	0	0	0	0	0	0	0	0	0.000373051	0	0	0
OXY_2_5	0	0.000510109	0.000211486	6.99318e-05	0	0	0	0	0	0	0	0	4.76479e-05	0	2.75968e-05	0	0	0	2.08863e-05	0	3.06626e-05	8.15112e-05	0	5.5612e-05	0	0	0	0	0	0	0	0	0	0	0	0	0	0	0	0	0	0	0	0	0	0	0
AAC_6'_Ir	0.000100204	0	0.000149162	0.00011587	0.000180756	0	0.000936884	6.1187e-05	8.82567e-05	5.66586e-05	5.45902e-05	0.000118758	0.000383245	0.000323383	0	3.54363e-05	0.00015175	0.00016713	3.63471e-05	0.000158314	5.10244e-05	0	9.11207e-05	0	0	0	0	0	0	0	0	0	0	0	0	0	0	0	0	0	0	0	0	0	0	0	0
VCC_1	0	0	0.000184201	0	0	0	0	0	0	0.000595236	0	0	0	2.99312e-05	0	0	0	0	0	0	0	0	0	0	0	0	0	0	0	6.58268e-05	0	0	0	0	0	0	0	0	0	0	0	0	0	0	0	0	0
vanRO	5.22258e-05	0	0	0.000107495	0	0	0	0	0	0	0	0	0	0	0	0	0	0.000144288	5.47023e-05	0	0	6.0188e-05	0	7.67903e-05	0	0	0	4.06918e-05	0	0	0	0	0	0	0	0	0	0	0	0	0	0	0	0	0	0	0
RlmA_II_	0	0	0	0	0	0	0	0	0	0	0.000290922	0.000158133	0	0.000151053	0	0	0	0	0	0	9.33018e-05	0	0	0	0	0	0	0	0	5.31103e-05	0	0	0	0	0	0	4.69161e-05	0	0	0	0	0	0	0	0	0	0
catP	0.000688727	0.000403918	0.000112041	0.000186701	0.000363108	0.000193643	0.00177045	0.00014929	0.000433921	0.000729915	0.000214462	0.000243408	0.000452255	0.000656798	0.000352239	0.000214174	0.000318713	0.000203701	0.000386046	0.000283609	0.000393044	0.000258456	0.000297302	0.0007067	3.02489e-05	0	0	0	0	0	0	0	0	0	0	0.000102858	0	0	0	0	0	0	0	0	0	0	0
sul3	0	0.00013592	5.15655e-05	3.42752e-05	0.000130775	0	4.95237e-05	0	0	0.00015873	0.000118168	5.06836e-05	6.20061e-05	3.68232e-05	2.69835e-05	3.56064e-05	0	0	5.80964e-05	3.79916e-05	0	2.98134e-05	0	0.000119908	0	0	0	2.16674e-05	0.000141211	0	0	2.41089e-05	0	0	9.82975e-05	0.00168751	0	0	2.04223e-05	6.34654e-05	2.28142e-05	0	4.97411e-05	0	2.82233e-05	0	0
Erm_30_	0	0	0	0	0	0	0	0	0	0	0	0	0	0	0	0	0	0	0	0	0	0	0	0	0	0	0	6.03197e-05	0	0	0	0	0	0	0	0	0	0	0	8.37744e-05	0	0	0	0	0	0	0
mphI	0	0	0	0	8.1842e-05	0	0.000473303	0	0	0	0.000200164	0	0.000236751	0	0	0	0	0	0	8.8925e-05	0	0	9.53322e-05	0	0	0.000202255	0	0	0	0	0	3.30637e-05	0	0	0	0	0	0	0	0	0	0	0	0.000293111	0	0	0
Staphylococcus_mupA_conferring_resistance_to_mupirocin	0	5.92698e-05	0.000274722	0	0	0.000570614	0.000809809	5.35386e-05	6.09011e-05	0	5.06909e-05	0.000377261	0.000145482	0.000308355	0.000161901	2.53326e-05	0.000214713	0.000287194	0.000481883	0.000239241	0.000642684	0.000242185	0.000217703	0.000105525	0.000764237	0	0.0017397	0.000461264	0.000207494	0.000697676	0.00163868	3.15608e-05	0	0.000103641	0.00677099	0.00102422	7.61036e-05	0.000173831	0.000608709	0.00806034	0.000441438	0.0114034	0.00481381	0.000968344	0.000139799	0.000247485	0.0012044
CMY_110	0	0	0	0	0	0	0	0	0	0	0	0	0	0	0	0	0	0	0	0	0	0	0	0	0	0	0	0	0	0	0	0	0	0	0	0	0	0	0	0	0	0	0	0.000241386	0	0	0
CfxA4	0	0	0	0	0	0	0	0	0	0	0	0	0	0	0	0	0	0	0	0	0.00013546	0	0	0	0	0	0	0	0	0	0	0	0	0	0	0	0	0	0	0	0	0	0	0	0	0	0
YojI	0	0	0	0	9.01181e-05	0.000241498	0	0	0	0	0	0	0.000185484	0.000379128	0	9.0822e-05	0	0.000425672	0	3.38132e-05	2.34779e-05	2.52836e-05	0.00175599	0	0	0.000555277	0.000564971	3.26129e-05	0.000233415	4.95728e-05	4.59237e-05	5.31862e-05	0	7.08852e-05	0.000275768	0.00445765	1.69792e-05	0.000110011	0.000109322	0.000116183	2.80554e-05	5.28246e-05	0.000425484	0	3.8585e-05	0.00732024	0.000168945
vanRE	0	0	0	0	0	0	0	0	8.33384e-05	0	0	0	0.000123187	0	0	0	0	0	0	0	0	0	0	0	0	0	0	0	0	0	0	0	0	0	0	0	0	0	0	0	0	0	0	0	0	0	0
SRT_2	0	0	0	0.000173843	0	0	0	0	0	0	0	0	6.76431e-05	0	0	0	0	0	0	0	0	0	0	0	0	0	0	0	0	0	0	0	0	0	0	0	3.26849e-05	0	0	0	0	0	0	0	0	0	0
APH_6_Ic	0.00126463	0.000466051	0.000759509	0.00123326	0.000940442	0.000319838	0.00369389	0.000365612	0.000203107	0.000386803	0.000639222	0.000803309	0.00156264	0.00261287	0.00137202	0.00121426	0.00105425	0.00200533	0.00073879	0.00181176	0.000925207	0.0016159	0.000341904	0.000171182	0	0	0	0	0	0	0	0	0	0	0	0	0	0	0	0	0	0	0	0	0	0	0
vanTN	0	0	0.000110513	0	0	0.00221482	0.000357664	0	0	0.000857269	3.485e-05	8.14623e-05	0	0	0	0	0	6.79003e-05	0	0	0	7.36566e-05	0.000753957	0	0	0	0.00563935	0	2.40486e-05	9.60218e-05	2.00916e-05	2.10405e-05	0.00491472	0	0.000126456	5.55698e-05	0	4.7444e-05	0	0	0	2.83542e-05	0.000189163	7.43399e-05	4.6988e-05	0	0
tet_38_	0	0	0	0	0	0	0	0	0	0	0	0.000124456	0	0	0	0	0	0	0	0	0	0	0	0	0	0	0	0	0	0	0	0	0	0	0	0	0	0	0	0	0	0	0	0	0	0	0
AAC_6'_Iai	0	0	0	0	0	0	0	0	0	0.00032862	0	0	0.000173617	0	0.000107934	0.000136054	0	0	0	0	4.35408e-05	0	0	0	0	0	0	0	0	0	0	0	0	0	0	0.00117726	0	0	0	0	0	0	0	0	0	0	0
CrpP	0	0	0	0	0	0	0	0	0	0	0	0	0	0	0	0	0	0	0	0	0	0	0	0	0	0	0	0	0	8.65501e-05	0	0	0	0	0	0	0	0	0	0	0	0	0	0	0	0	0
blt	0	0	0	0	0	0	0	0	0	0	0	0	0	0	0	0	0	0	0	0	7.98914e-05	0	0	0	2.37706e-05	0	0	0	0	0	0	0	0	0	0	0	0	0	0	0	0	0	0	0	0	0	0
Listeria_monocytogenes_mprF	0.000115563	0	0.00515383	0	0	0	0	0	0	7.38472e-05	0	0	0.00249211	0	0	0.00409901	0.000616166	0.000202766	0	0	0	0	0	0	0	0.000248826	0.000497635	0	0	0	0	0	0.00426805	0	0	6.11268e-05	0	4.71075e-05	0	8.27401e-05	0	0	0.000499574	0	0	4.01068e-05	0.000692673
PEDO_1	0	0	0	0	0	0	0	0	0	0	0	6.07515e-05	0	0	0	0	0	0	0	0	0	0	0	0	0	0	0.00208764	0	0	0	5.23063e-05	0	0	0	0	0.000432982	0	0	0	0	0	0	0	0	0	0	0
AAC_3_IXa	0	0	0	0.000173365	0	0	0	0	0	0	0	0	5.63692e-05	0	0	0	0	0	0	0	0	0	0	0	0	0	0	0	0	3.43655e-05	0	0	0	0	0	0	0	0	0	0	0	0	0.000108626	0	0	0	0
VIM_15	0	0	0	0	0	0	0	0	0	0	0	0	0	0	0	0	0	0.00010264	0	0	0	0	0	0	0	0	0	0	0	0	0	0	0	0	0	0	0	0	0	0	0	0	0	0	0	0	0
norA	0	0	0	0	0	0	0	0	0	0	0	0	0	0	0	0	0.000116234	0	0	0	0	0	0	0	0	0	0	0	0	0	0	0	0	0	0	0	0	0	0	0	0	0	0	0	0	0	0
tetA_P_	0.000242358	0.00024889	7.52938e-05	0.000221186	0.000285988	8.67548e-05	0.000505474	0.000213369	0.000123887	0.000176764	0.000346285	0.000169796	0.000216105	0.000261257	0.000109847	0.000292784	0	0.000599289	0.000224132	0.000169058	8.68672e-05	0.000148497	0.000135967	0.00018579	0.00852564	0.004796	0	0.00538648	0.00949061	0.00683843	0.00741902	0.00560138	0.00724591	0.00896365	0.00536098	0.00169856	0.00755407	0.00922974	0.0105489	0.000842523	0.0026441	0.00670943	0.00533975	0.00515453	0.00573014	0.000162364	0.00841708
AcrS	0	4.42512e-05	0	0	9.67784e-05	0.000238663	0	0	0	0	0	0	0.00033138	0	0	0	2.62173e-05	0	2.50131e-05	4.59462e-05	0	0	0.00181778	0	0	0.00105795	0	2.51884e-05	0.000300029	0.000112349	0	6.85959e-05	0	1.47691e-05	0.000370413	0.00579767	1.58287e-05	0	0.000181786	0.000192062	2.65691e-05	4.537e-05	0.000616475	0.000113988	6.92519e-05	0.0114452	0
IMI_4	0	0	0	0	7.29138e-05	0	0	0	0	0	0	0	0	0	0	0	0	0	0	0	0	0	0	0	0	0	0	0	0	0	0	0	0	0	0	0	0	0	0	0	0	0	0	0	0	0	0
tetM	0	0	0	0	0	0	0	0	0	0	0	0	0	0	0	0	0.000100948	0.000151715	3.23085e-05	0	0	0.000209318	0	9.34282e-05	0	0	0	0	0	0	0	0	0	0	0	0	0	0	0	0	0	0	0	0	0	0	0
tlrC	0	0	0	7.64445e-05	0	0.000196716	0	0	0	0	0	0.000193748	0	0	0	0	0	0	0	0.000103613	0	0	4.94315e-05	0	0	0	0	0.000124199	0	0	0	0	0	0	0	0	0	0	2.55931e-05	0	0	0	0	0	0	0	0
vanXI	0	0	0	0	0	0	0	0	0	0	0	0	0	0	0	0	0	0	0	0	0.000736845	0	0	0	0	0	0	0	0	0	0	0	0	0	0	0	0	0	0	0	0	0	0	0	0	0	0
OXA_59	0.00020368	0	0	0	0.000260985	0.00386578	0.000141991	0.000169539	0.000290295	0	0	0.000268826	0.000115745	5.93635e-05	2.69835e-05	0.00020435	0	0.000139761	0.000735199	0	0.000224961	0.00015047	0	0	0	0	0	0	0	0	0	0	0	0	0	0	0	0	0	0	0	0	0	0	0	0	0
AAC_6'_Ip	0	7.25753e-05	0	0	0	0	0	0	0	0	0	0	0	0	0	0	0	0	0	0	0	0	0	0	0	0	0	0	0	0	0	0	0	0.000616416	0	0	0	0	0	0	0	0	0	0	0	0	0
APH_3'_Va	0.000620977	0	0.000191121	9.14877e-05	0.000190965	0.00105173	0.000315151	0	0	0.000305147	0.0006086	0	0.000340562	0.000667132	9.13162e-05	5.73176e-05	0.000315155	4.06508e-05	6.67015e-05	0.00035675	0.000103542	9.2858e-05	0.000299885	0.000121533	0	0	0	0	0	0.00021908	0	2.77735e-05	0	0	0	6.33631e-05	0	0	0	0	0	0	0	0	0	0	0
Bla1	0	0.000113015	3.2854e-05	0	0	0	0	0	0	0.000189374	0	0.000217967	7.49042e-05	0	0	0	0	0	0	0	0	0	0	0	0	0	0	0	3.80406e-05	0	0	0	0	0	0	0	0	0	0	0	0	0	0	0	0	0	0
srmB	0.000177113	0	0	0	0	0.00010202	0	0	0	0	0	0	0.000105223	0	0	0	0	0.000232414	0.000162589	0	0	0	0.00015145	0	0	0	0	0	0	0	0	0	0	0	0	0	0	0	0	0	0	0	0	0	0	0	0
MuxC	0.000301383	0.00105084	0.000616959	0.000778403	0.000495048	0.000532952	0.000114322	0.00199222	0.000281134	0.000296883	0.000443924	0.000674629	0.000336909	0.000368429	0.00124119	0.000488679	0.00047019	0.000446684	0.00037078	0.000789809	0.00106096	0.000416168	0.000365992	0.000172188	0	0	0	0	0	0.000107304	0	0	0	0	0	0	0	2.71109e-05	2.54186e-05	0	0	0	0	0	0	0	0.000224477
QnrVC1	0	0	0	0	0	0	0	0	0	0	0	0	0	0	0	0	0	0	0.000117042	0	0	0	4.19702e-05	0	0	0	0	0	0	0	0	0	0	0	0	0	0	0	1.66597e-05	0	0	0.000161499	0	0	0	0	0
MOX_3	0	0	0	0	0	0	0	0	0	0	0	0	0	0	0	0	0	0	0	0	0	0.0048531	0	0	0	0	0	0	0	0	0	0	0	0	0	0	0	0	0	0	0	0	0	0	0	0.000105996	0
adeF	0.0041688	0.00226354	0.00377415	0.00257461	0.00243413	0.00260708	0.010616	0.00219051	0.00412308	0.0034176	0.00461446	0.00255937	0.0051638	0.00254409	0.00183613	0.0032479	0.00288294	0.00240828	0.00298498	0.00269674	0.00363206	0.00499575	0.00133044	0.00268517	0	0	0	0.000106256	0.000176984	0.000160546	0	0	0	0	0.000350058	0.000156478	4.09816e-05	0.000188945	0.000182906	0	0	0	0.000510493	0	0	3.04921e-05	0
Enterobacter_cloacae_acrA	0	0	0	0	0	0.000344254	0	0	0	0	0	0.000132115	0	0.000163086	0	0	0.000230481	0	8.3947e-05	0	0.000290272	0	0.000695844	0	0	0	0	0	0	0	0	0	0	0	7.06513e-05	0	0	0	0	0	0	0	0	0.00163623	3.82361e-05	0	0
vanXA	0	0	0	0	0	0	0	0	0	0	0	0	0	0	0	0	0	0	0	0	0	0	0	0	0	0	0	0	0	0	0	0	0	0	0	0.000168626	0	0	0	0	0	0	0	0	0	0	0
CepS	0	0	0	0	0	0	0	0	0	0	0	0	0	0	0	0	0	0	0	0	0	0	0	0	0	0	0	0	0	5.84213e-05	0	0	0	0	0	0	0	0	0	0	0	0	0.000298447	0	0	0	0
NmcA	0.000202791	0	0	0	0	0	0	0	0	0	0	0	0	0	0	6.81165e-05	0	0	0	0.000161177	0	0	0	0	0	0	0	0	0	0	0	0	0	0	0	0	0	0	0	0	0	0	0	0	0	0	0
QnrA2	0	0	0	0	0	0	0	0	0	0	0	0	0	0	0	0	9.11025e-05	0	0	0	0	0	0	0	0	0	0	0	0	0	0	0	0	0	0	0	0	0	0	0	0	0	0	0	0	0	0
AAC_6'_30/AAC_6'_Ib'_fusion_protein	0	0	0	0	0	0.000145302	0	0	0	0	0	0	0	0	0	0	0	0	0	0	0	0	0	0	0	0	0	0	0	0	0	4.28603e-05	0	0	0	0	0	0	0	0	0	0	0	0	0	0	0
OXA_74	0	0	0	0	0	0	0	0	0	0	0	0	0	0	0	0	0	0	0	0	0	0	0	0	0	0	0	0	0	6.87309e-05	0	0	0	0	0	0	0	0	0	0	0	0	0	0	0	0	0
BEL_2	0	0	0	0	0	0	0	0	0	0	0	0	0	0	0	0	0	0	0	0	0	0	0	0	0	0	0	0	0	0	0	0	0.00276453	0	0	0	0	0	0	0	0	0	0	0	0	0	0
Streptomyces_rishiriensis_parY_mutant_conferring_resistance_to_aminocoumarin	0	0.000140548	9.01207e-05	0	0	0	0	8.66066e-05	0.000246597	4.34938e-05	9.02001e-05	0	7.42747e-05	0	7.63684e-05	8.11388e-05	0	0	0	0	0	0	0.000229617	0.000151134	0	0	0.00118879	0	0	0	0	0	0	0	0.00011891	0	0	0	0	0	0	0	0	0	0	0	0
mdtB	0	0.000279778	4.16151e-05	0	0.000390097	0.000254257	0	0	0	0	0	0	0.000246566	0	0	0	0	0.000119689	2.30849e-05	0.000138125	8.85576e-05	0	0.00185432	0	0	0.00055654	0.00405597	2.20932e-05	0.000396819	0.000143486	3.17595e-05	3.52394e-05	0	1.2938e-05	0.000443365	0.0117143	3.96181e-05	0.0003811	9.13356e-05	0.000152703	3.11607e-05	9.88249e-05	0.000383953	0	7.73512e-05	0.00667599	0
CTX_M_103	0	0	0	5.40359e-05	0	0	0.000150684	0	0	0	2.61375e-05	0	0	0	0	0	0	0	0	0	0	0	0	0	0	0	0	0	0	0	0	0	0	0	0	0	0	0	0	0	0	0	0	0	0	0	0
tet36	0.000271574	0	0	0	7.16117e-05	0.000534058	0.000414107	0.00018553	0	0	0	0.000119774	0.000152691	0.000190743	0	0.000178914	0	0	9.55394e-05	0	0	0	0.000342878	6.16688e-05	0	0	0	0	1.31679e-05	0	0	0	0	0	0	0	0.00012511	0	0	0.00024772	0	0	0	0	0	0	0
y56_beta_lactamase	0	0	0	9.19362e-05	0	0	0	0	0	0	0	0	0	0	0	0	0	0	0	0	0	0	0	0	0	0	0	0	0	0	0	0	0	0	0	0	0	0	0	0	0	0	0	0	0	0	0
OXA_96	0	0	0	0.00110515	0	0	0.000545739	0	0.000105562	0	9.29334e-05	7.79204e-05	0.000220967	0.000539668	0.000131985	0	0	0.000153514	0	0	0	0	0	0	0	0.000286527	0.000594397	0	0	0.000183784	0	0	0	0	0	0.000114613	0	4.61261e-05	0	5.81766e-05	0	0	0	0	0	0	0
AAC_3_IIc	0	0	0	0	0	0	0	0	0	0	0	0	0	0	0	0	0	0	0	0	0	0	0	0	0	0	0	0.000103176	5.31473e-05	0	0	0	0	0	0.000138758	0	0	0	4.69349e-05	0	0	0	0	0	0	0	0
TEM_1	0	3.37942e-05	6.23501e-05	0	0.000111784	0.000344168	0	4.41252e-05	0	0	0	2.97279e-05	0.000230976	0	3.28178e-05	0	0	0	3.68734e-05	4.02941e-05	2.83962e-05	3.11183e-05	0.00213916	9.11494e-05	0	8.1434e-05	0	2.09272e-05	0.000108025	0.000112975	2.84431e-05	2.25801e-05	0	0	5.59631e-05	0.00391467	0	0	7.23838e-05	6.61633e-05	2.5756e-05	0	8.00711e-05	0	2.46127e-05	0.0107509	0
QnrB38	0	0	0	0	0	0	0	0	0	0	0	0	0	0	0	0	0	0	0	0	0.00015833	0	0	0	0	0	0	0	0	0	0	0	0	0	0	0	0	0	0	0	0	0	0	0	0	0	0
MexR	0	0	0	0	0	0.000116241	0	0	0	0	0	0.000256024	0.000320678	0	0	0	7.20254e-05	0	0	0	0	0	0	0	0	0	0	0	0	0	0	0	0	0	0	0	0	0	0	0	0	0	0	0	0	0	0

## Sheet: Table S7
Supplementary Data 2. The absolute abundance of identified ARGs family
Genes	C-LDA3	C-LDA5	C-LDA7	C-LDA8	C-LDA9	C-LDA10	C-LDA11	C-LDA12	C-LDA13	C-LDA14	C-LDA15	C-CON2	C-CON3	C-CON4	C-CON6	C-CON7	C-CON8	C-CON10	C-CON11	C-CON12	C-CON13	C-CON14	C-CON15	C-CON16	I-LDA3	I-LDA5	I-LDA7	I-LDA8	I-LDA9	I-LDA10	I-LDA11	I-LDA12	I-LDA13	I-LDA14	I-CON2	I-CON3	I-CON4	I-CON6	I-CON7	I-CON8	I-CON10	I-CON11	I-CON12	I-CON13	I-CON14	I-CON15	I-CON16
SFH_beta_lactamase	0	0	0	0	0	0	0	0	0	0	0	0	0	0	0	0	0	0	0	0	0	0	0	0	0	0	0	0	0	0	0	0	0	0	0	0	0	0	0	0	0	0	0	0.000390815	0	0	0
APH_3'_	0.0205756	0.0114388	0.0143119	0.0221345	0.0240888	0.031601	0.0340501	0.0396592	0.0133106	0.0174147	0.031707	0.0162903	0.0276689	0.0168367	0.0151896	0.0187293	0.0153806	0.0233523	0.0128076	0.0152474	0.0207669	0.0189049	0.0143599	0.0163095	0.00180126	0.00175303	0.00270461	0.00195588	0.00272912	0.00216043	0.00407646	0.00073679	0.00963977	0.00213662	0.0011339	0.0086014	0.00291267	0.00254014	0.00231796	0.0180134	0.00216237	0.00207746	0.00350594	0.000766514	0.00277808	0.0143139	0.00208108
multidrug_and_toxic_compound_extrusion_MATE_transporter	0	0	0	0	0	0.000139853	0.000210958	0	9.98559e-05	0.000146053	7.43467e-05	0	0.00011912	0	0	7.66311e-05	0	0.000202065	0.00024222	2.1023e-05	0.000160282	0.000155276	0.000100255	0.00011073	1.89827e-05	0	0.00447049	0	0	0	0.000161923	3.33927e-05	0	0	0.000186818	0.000308073	3.34277e-05	0.000402466	2.11067e-05	0.000184437	0.000815353	0.000105462	0.000238757	0.000172626	7.63844e-05	3.86445e-05	0
L1_family_beta_lactamase	0	0	0	0	0	0	0.000235645	0	0	0	0	0	0.000988177	0	0	0	0	0	0	0	0	0	0	0.000196691	0	0	0	0	0	0	0	7.19358e-05	0	0	0	0.000132166	0	0	2.58525e-05	0	0	0	0	0	0	0	0
MSI_OXA_family_beta_lactamase	0	0	0	0	0	0	0	0	0	0	0	0	0	0.000565366	0	0	0	0	0	0	0	0	0	0	0	0	0	0	0	0	0	0	0	0	0	0	0	0.000221406	0	0	0	0	0	0	0	0	0
ANT_9_	0.000867528	0.000522652	0.000393802	0.000243529	0.00107188	0.000828531	0.00121015	0.00586748	0.00124381	0.000348094	0.000735207	0.000625837	0.00110834	0.000841526	0.000379362	0.000557042	0.000605494	0.000455806	0.000994305	0.00145954	0.000270921	0.000176308	0.000626133	0.00108023	0.00482643	0.00446307	0.00285311	0.00460539	0.00670047	0.00393459	0.00500836	0.00256375	0	0.0066001	0.00133557	0.00040072	0.00124005	0.00494006	0.00475411	0.00204368	0.000945708	0.00257017	0.00153811	0.00109428	0.00339133	0.000228089	0.00258256
VEB_beta_lactamase	0.000462439	0.000216841	0.000127148	0.00174599	0.000592095	0.00107453	0.00011139	0.000178462	4.62991e-05	0.000256033	0.000255287	3.28408e-05	0.000570484	0.000345972	0.000164177	2.0435e-05	0.000351682	0.000182831	0.000476108	0.000332084	0.000363714	0.000173049	5.28883e-05	0.000355311	0	0	0	0	0	0	0	0	0	0	0	0	0	0	0	0	0	0	0	0	0	0	0
methicillin_resistant_PBP2	0	0.000156891	8.12002e-05	0.000210573	8.15093e-05	0.000386051	0.00130841	0.000163228	0.00023396	0.000670224	0	0.00059677	0.00010009	0.000204773	0.0011634	5.98096e-05	0.000285941	0.000102264	0.000445234	0.000379522	0.00101182	0.000793869	0.000156533	0.000406667	0	0	0.00546587	0	0	7.68701e-05	1.55862e-05	0	0.00288473	0	0.000117308	0	0	6.51193e-05	0	0	0	0	0.000153887	0	0	0.000340994	7.32987e-05
FOX_beta_lactamase	0	0.00103019	0.000582823	0.00454284	0.000594112	0.000100577	9.46607e-05	0.0004936	0.00087501	0.000796016	0.00105611	0.000195447	0.000519568	0.00129617	0.000401379	0.000622336	0.000598531	0.000383216	0.000183812	0.000690573	0.000239146	0.00106418	2.75186e-05	0.000427761	0	0	0	0	0	6.14961e-05	0	0	0	0	4.44094e-05	0	0	0	0	0	0	0	0	0	0	0	0
NPS_beta_lactamase	0	0	0	0	0	0	0	0	0	0	0	0	0.000225477	0	0	0	0	0	0	0	0	0	0	0	0	0	0	0	0	0	0	0	0	0	0	0	0	0	0	0	0	0	0	0	0	0	0
TMB_beta_lactamase	0	0	0	0	0	0	0.000158219	0	0.000355637	0	0	0	0	0	0	0.000124577	0	0	0	0	0	7.25829e-05	0	0	0	0	0.00385555	0	0	3.24563e-05	0	0	0	0	0	0	0	0	0	0	0	0	0	0	0	0	0
CPS_beta_lactamase	0	0	0	0	0	6.53858e-05	0	0	0	0	0	0.000122622	0	0	0	0	0	0	0	0	0	0	0	0	0	0	0	0	0	0	0	0	0	0	0	0.000124749	0	0	0	0	0	0	0	0	0	0	0
pmr_phosphoethanolamine_transferase	9.13951e-05	6.63385e-05	0.000418054	0.000487306	0.000601045	0.00100077	9.88866e-05	0	9.04817e-05	4.15497e-05	0	0	0.00147592	0.000415216	0	0.000113452	0	0.000229533	6.48075e-05	0.000181061	0.00262179	0.000563567	0.00486045	0	7.50123e-06	0.00175707	0.0072499	8.6537e-05	0.000825968	0.000190827	9.98026e-05	0.00014609	0.00286526	6.54869e-05	0.000856003	0.0206739	1.47036e-05	0.00649463	0.00031854	0.000390087	5.78481e-05	9.84563e-05	0.00197093	0.00121397	0.000202316	0.0263424	0.000187209
chloramphenicol_phosphotransferase	0	5.73579e-05	0	0.000199294	0.000724786	0	0	0.000310869	0.000715097	0.000233214	0.000881368	0.00145975	0.000997917	8.20693e-05	0.000182792	7.91031e-05	0	0.00019932	0	0	0.00033709	0	0	0.0010046	0	0	0	0	0	0	0	2.10405e-05	0	0	0	0	0	0	0	9.30826e-05	0	0	0	0	0	0	0
Fom_phosphotransferase_family	0	0	0	0	0	0	0	0.000152968	0	0	0	0	0	0	0	0	0	0	0	0	0	0	0	0	0	0	0	0	0	0	0	0	0	0	0.000111023	0	0	0	0	9.85581e-05	0	0	0	0	0	0	0
fluoroquinolone_resistant_parC	0	6.27579e-05	5.44338e-05	0	0.000136693	0.000351503	0	0	0	0	0	0	0.000235598	0	0	2.78405e-05	3.59141e-05	0	5.87347e-05	0.000143288	0	0	0.00215707	0	0	0.000815061	0.00167537	3.89085e-05	0.000361129	9.58171e-05	6.81944e-05	6.66982e-05	0	1.32145e-05	0.000293114	0.0156368	1.40748e-05	3.68327e-05	0.000146172	0.000153531	2.90475e-05	9.66052e-05	0.000553692	0	5.9905e-05	0.00849478	0
APH_2''_	0.00561258	0.00204528	0.000695819	0.00337198	0.00561755	0.00291765	0.00617261	0.00269601	0.00282316	0.00292705	0.00338068	0.00252455	0.00513439	0.00714355	0.00167921	0.00325439	0.00261436	0.00414995	0.00321377	0.00377364	0.00238972	0.00276856	0.00108152	0.00438473	0.000972993	0.000633965	0.00046518	0.000633697	0.00126259	0.0005515	0.000564226	0.000319559	0.00525382	0.00176145	0.000413567	0.00179464	0.000489892	0.00150369	0.000753096	0.00589984	0.00570231	0.000441979	0.000634854	0.00200641	0.000935212	0.000348019	0.00195341
ANT_4'_	0.00057512	0	0.000118327	0.000165315	0.000495048	0.000422901	0.000112959	0.000179053	0.000100682	0.000126829	0.000327352	0.000446367	0.000100345	0.00026273	0	0.000564445	0	4.99267e-05	0.000186816	4.66052e-05	0	0.000161093	0.000204764	0.000225023	0.00239423	0.000882234	0.00175859	0.000173851	0.00580732	0.000188676	0.000360242	4.77301e-05	0.00663246	0.00100038	0.000381022	0.00518983	0.00188687	0.00125353	0.000161933	0.0116784	0.00013001	4.9482e-05	0.000494338	0	0.000258578	0.000152621	0.000804479
rifampin_monooxygenase	8.10668e-05	0	0	0	0	0	0	5.73628e-05	0	6.04358e-05	4.95645e-05	0	6.59604e-05	0.000167591	0	6.09999e-05	0	0.000108464	0	8.66023e-05	0	7.96245e-05	0	0	0	0	0	0	0	0	0	0	0	0	0	0	0	0	3.15344e-05	0	0	0	0	0	0	0	0
cepA_beta_lactamase	0	0	0	0	0	0	0	0	0	0	0	0.00014453	0	0	0	0	0	0	0	0.000117219	0	0.000159976	0	0	0	0	0	0	0	0	0	0	0	0	0	0	0	0	0.000160924	0.000223398	0	0	0	0	0	0	0
ATP_binding_cassette_ABC_antibiotic_efflux_pump	0.00176763	0.000827324	0.00296626	0.000357625	0.00222991	0.00650629	0.00199186	0.00101214	0.00271676	0.00151158	0.00296684	0.00378162	0.00336588	0.0012104	0.00212661	0.00145621	0.0119945	0.00219488	0.00172388	0.00181693	0.0013027	0.00221813	0.0131511	0.00318807	0.000105039	0.00575583	0.0205152	0.000226319	0.00206447	0.00079898	0.000719089	0.000522012	0.00844901	0.000213009	0.00267805	0.0469596	0.000110092	0.000636433	0.00111372	0.00110145	0.000640543	0.0482543	0.00446635	0.000721534	0.000557912	0.0559573	0.00359673
streptogramin_vat_acetyltransferase	0.000849773	0.000175742	0.00146256	2.47124e-05	0.00130185	0.000588777	0.000443012	7.83492e-05	0.000157115	0.000701634	0.00025092	0.000619786	0.000946415	0.000556163	0.001448	0.000458123	0.00165287	0.00183524	8.65568e-05	9.2208e-05	0.000291622	0.000181327	0.00920471	0.000304185	0.00242403	0.000221828	0.00249344	3.13422e-05	0.00204269	0.00018803	0.000150691	0.00031918	0.000345567	0.00189849	0	0.00258723	0.000210678	3.24574e-05	7.80293e-05	0.000991305	0.00826011	4.01266e-05	0	0.00176134	0.000161102	0	0.0057668
ampC_type_beta_lactamase	0	7.46301e-05	0	0	0.000275206	0.000453809	0	0	0	0	0	0.000318608	0.00025554	8.59994e-05	0	4.44238e-05	3.22873e-05	0	5.58829e-05	8.31466e-05	0	5.66705e-05	0.00485347	0	0	0.000905062	0.00275813	0.000154071	0.000592364	0.000119779	5.85551e-05	0.000100782	0.0045305	2.5038e-05	0.000622585	0.0111626	1.30132e-05	7.82534e-05	0.000333393	0.000245797	4.15115e-05	7.90462e-05	0.000988631	0.000132373	0.000113474	0.0100373	0
MCR_phosphoethanolamine_transferase	0.000342956	0.000141182	0.000165063	5.31679e-05	0.000546024	0.000755495	0.000667925	9.14074e-05	6.4367e-05	0.000131171	0.000132682	0.000129973	0.000699031	0.000759956	0.000414089	8.59956e-05	0.000515509	0.000351423	0.000154762	0.000175525	0.000370416	0.00134209	0.0027814	0.000142191	0	0	0.00235607	0	0	0	5.14345e-05	0	0.0035386	5.65379e-05	0	0.0035319	0	0	0	0.000210114	0	0	0	0.000373051	0.000180416	0.00985034	0
streptothricin_acetyltransferase_SAT_	0.00747954	0.00332726	0.00279471	0.00407693	0.00512155	0.00479845	0.0110243	0.00422689	0.00304555	0.00426298	0.00976779	0.0055138	0.00911774	0.00808505	0.00349071	0.00657854	0.00539642	0.00784179	0.00512231	0.00519642	0.00578821	0.0057501	0.002867	0.00333841	0.0064123	0.00104442	0.00182891	0.00405343	0.0022431	0.00108215	0.0020422	0.00137667	0.00305133	0.00370196	0.00190335	0.000716721	0.00198554	0.00460351	0.00170924	0.000592102	0.00328128	0.00134997	0.00207994	0.00130368	0.00297046	0.000293218	0.00294958
sulfonamide_resistant_sul	0.000334686	0.000282047	0.000376049	0.000177927	0.000630934	0.00119189	0.000264147	0.000373224	0.000281455	0.000938729	0.000431292	0.000604153	0.000538013	0.000276445	0.000129442	0.000492517	0.000219377	0.000255399	0.000366646	0.00020611	0.00013128	0.00017728	0.00848027	0.000438008	0.000195068	0.00117308	0.00193388	0.000909582	0.00117167	0.000900964	0.00207391	0.000261049	0.00136605	0.000237804	0.000789364	0.011225	0.00264383	0.00231743	0.00169373	0.0174332	0.00126452	0.00121738	0.00226263	7.99395e-05	0.000901762	0.0414071	0.00101924
rifampin_glycosyltransferase	0.000108793	0	0	0	0	0.000524327	0	6.22542e-05	0	0	0	0	0	6.20524e-05	0	0	0	0	0	7.79886e-05	0	8.00727e-05	7.59557e-05	0	0	0	0	0	0	0	0	0	0.00276453	0	0	0	0	9.48881e-05	0	0	0	0	0	0	0	8.06495e-05	0
vanS	0.000175348	0	7.49588e-05	0.000511348	0	0.000136999	0.000616771	0	0	0	0.00167964	0	0.00021835	0.000501116	4.52519e-05	0.000297394	0.000947154	0.00222105	0.000241023	0.00135439	0.000172763	0.000327533	0.000281844	0	2.51393e-05	0	0	0	0	0.000171235	0	0	0.0034025	0	0	0.00050902	2.18304e-05	7.38018e-05	6.24428e-05	0.000186165	0	0	0	0.000286295	0	5.29982e-05	0
AQU_beta_lactamase	0	0	0	0	0	0	0	0	0	0	0	0	0	0	0	0	0	0	0	0	0	0	0	0	0	0	0	0	0	0	0	2.67053e-05	0	0	0	0	0	0	0	0	0	0	0	0	0	0	0
IMI_beta_lactamase	0	0	0	0	7.29138e-05	9.58992e-05	0	0	0	0	0.00011438	0.000109279	0	0.000159009	0	0	0	0	0	0	0	0	0	0	0	0	0	0	0	0	0	0	0	0	0	0	0	0	0	0	0	0	0	0	0	0	0
ACT_beta_lactamase	0	0	0	0	0	0	0.000240767	0	0	0	0.000338406	0.000128012	0.000118375	0	0	0	0	0.000320983	0	0	0	0	0	0	0	0.000636123	0	0	0	0	5.14345e-05	0	0.00157973	0	0	0	0	0	0	0	0	0.000122278	0	0	0	0	0
Bc_beta_lactamase	9.38129e-05	0	0	0	0	0	0.000159128	0	0	3.01794e-05	0	0	0	0	0	0	0.000129006	0.000269715	0	0	3.73207e-05	0	0	0	0	0.0011124	0	0	0	0	0	0	0	0	0	0.000174648	0	0	0	0	0	0	0.000234494	0	0	8.72912e-05	0
JOHN_beta_lactamase	0	0	0	0	0	0	0	0	0	0	0	0	0	0	0	0	0	0	0.000964948	0	0	0	0	0	0	0	0	0	0	0	0	0	0	0	0	0	0	0	0	0	0	0	0	0	0	0	0
class_C_LRA_beta_lactamase	0	3.72826e-05	0	0.000252168	7.18684e-05	0	0	0.000285167	0.00052574	0.00011669	0	0.000132753	0	0	0.000153235	9.34026e-05	0.00014045	0	0	0.00322471	2.56122e-05	0.000886405	3.97217e-05	0.000181498	0	0.000176973	0.00453327	0	0	0.000390287	0	0	0.0011848	0	0.000188403	0	3.94615e-05	0.000249791	3.07258e-05	0	0	1.7062e-05	0	0	4.28462e-05	0	0
ciprofloxacin_phosphotransferase	0	0	0	0	0	0	0	0	0	0	0	0	0	0	0	0	0	0	0	0	0	0	0	0	0	0	0	0	0	8.65501e-05	0	0	0	0	0	0	0	0	0	0	0	0	0	0	0	0	0
gimA_family_macrolide_glycosyltransferase	0	0	0	0	0	0	0	0	0	0	0	0	0	0	0	0	7.49065e-05	0	0	0	0	0	0	0	0	0.000153955	0	0	0	0	0	8.2906e-05	0	0	0	0	0	0	0	0	0	0	0	0	0.000172438	6.74523e-05	0
SPG_beta_lacatamase	0	0	0	0.00016047	0	0	0	0	0	0	0	0	0	0	0	0	0	0	0	0	0	0	0	0	0	0	0.00184071	0	0	5.15482e-05	0	0	0	0	0	0	0	0	0	0	0	0	0	0	0	0	0
fosC_phosphotransferase_family	0	0	0	0	0	0	0	0	0	0	0	0	0.000134327	0	0	0	0	0.000158434	0	0	0	0	0	0	0	0	0	0	0	0	0	0	0	0	0	0	0	9.0833e-05	0	0	0	0	0	0	0	0	0
ole_glycosyltransferase	0	0	0	0	0	0.000126659	0	0	0	0	0	0	0.000244388	0	0	0	0.0117978	0.000176541	0.000142603	0	0	5.12966e-05	0	0	0	0.000229222	0.00142655	0	0	0	0	0	0	0	0	0.000166981	0	0	0	0	0	0	0	0.00111138	8.70236e-05	0	8.65841e-05
streptogramin_vgb_lyase	0.000368875	0.000109309	0	0.000462135	0	0.000139853	9.07811e-05	0.000157983	0.00130193	0	0	0.000613851	0	4.29997e-05	8.86854e-05	0.000576199	4.45564e-05	8.4067e-05	0	0.000315059	0.00013669	0.000109764	3.97217e-05	8.26798e-05	0	0	0.00209787	0	0	9.47372e-05	0	0	0	0	0	0	0	0	0	0	0	0.000150496	0	0	0	0	0
antibiotic_resistant_rpsL	0	0	0	0	0	0	0	0	0	0	0	0	0	0	0	0	0	0	0	0	0	0	0	0	0	0	0	0	2.4132e-05	3.98327e-05	0	0	0	0	0	0	0	0	0.000138478	0	0	0	0	0	0	0	0
AER_beta_lactamase	0	0	0	0	0	8.86929e-05	0	0	0	0	0	0.00012073	0	0	0	0	0	0.00010307	7.63539e-05	0	2.60723e-05	0	5.86999e-05	0	0	0	0	0	0	0	0	0	0	0	0	0.000166709	0	0	0	0	0	0	0	0	0	0	0
rifamycin_resistant_beta_subunit_of_RNA_polymerase_rpoB_	0	0	0	0	0	0.00033316	0	0	0	0	5.14708e-05	0	0	0.000109035	0	0.000228452	0.000141252	0.00030892	0	0	0.00107624	0	0	0	0	0	0	0	0	0	0	0	0	0	0.000155433	0	0	0	0	7.97851e-05	0	0	0	0	0	0	0
undecaprenyl_pyrophosphate_related_proteins	0	4.1351e-05	0	0.000124308	0.000117088	0.000419997	0	0	0.000374647	0	0	0	0.000425048	0.00143022	0	0	0	2.53235e-05	2.757e-05	0.000109412	2.51197e-05	3.95974e-05	0.00244848	0	0	0.000966245	0.000559432	2.78011e-05	0.000376935	0.000122599	2.90962e-05	7.05318e-05	0.00368604	2.9248e-05	0.000333631	0.00454896	0	3.39381e-05	0.000197631	0.000150835	3.76e-05	5.08747e-05	0.000533174	0	7.64212e-05	0.00958475	0
VIM_beta_lactamase	0	0	0.000265832	0.000192677	0	0	0.000495507	0	0	0	9.04217e-05	9.89185e-05	0.000297884	8.59994e-05	0.000399052	3.74381e-05	0	0.000251829	9.95042e-05	3.71946e-05	5.82588e-05	3.26845e-05	0	0	0	0	0	0	3.0104e-05	6.72068e-05	0	0	0	0	0.000341225	0	1.89325e-05	0	1.29501e-05	0	0	0	0	0.000273571	0	0	0
OXA_beta_lactamase	0.00287801	0.00967391	0.000332094	0.00235208	0.00541656	0.00901933	0.00347222	0.000704425	0.0013569	0.00123302	0.00884442	0.00425639	0.00459586	0.00223624	0.00360986	0.00190163	0.000852539	0.00198346	0.00277573	0.0017463	0.00119092	0.00220424	0.000167813	0.00170321	0.000300362	0.000756582	0.00937688	0	0.000402964	0.00111806	0.000108547	3.69458e-05	0.00876052	5.2057e-05	0.000567885	0.027875	0.00123571	0.000906989	0.000110378	0.000129779	0	5.64274e-05	0.00110663	0.0011579	0.000185651	0.000210239	0.000988284
CepS_beta_lactamase	0	0	0	0	0	0	0	0	0	0	0	0	0	0	0	0	0	0	0	0	0	0	0	0	0	0	0	0	0	5.84213e-05	0	0	0	0	0	0	0	0	0	0	0	0	0.000298447	0	0	0	0
CblA_beta_lactamase	0	0	0	0	0	0	0	0	0	0	0.0001088	0	6.01272e-05	0	0	0	0	0	0.000147696	0	0	0	0	0	0	0	0	0	0	0	0	0	0	0	0	0	0	0	0	0	0	0	0	0	0	0	0
cya_adenylate_cyclase	0	0.000173892	3.05432e-05	0	0.000216782	0.000378401	5.58681e-05	3.45411e-05	0	0	0	3.80414e-05	0.000418802	0	0	7.87027e-05	2.93667e-05	0	0.000105977	0.000137043	2.7213e-05	7.74815e-05	0.00240049	3.89284e-05	0	0.000965891	0.00111738	5.10872e-05	0.000420652	0.000173679	6.58636e-05	0.000156259	0.000765028	3.06771e-05	0.000509998	0.015235	1.38561e-05	0.000101861	0.000203006	0.000220372	4.14448e-05	6.27951e-05	0.000816862	0	0.000123161	0.00998564	0
class_A_LRA_beta_lactamase	0	0	0	0	0	0	0	0	0	0	0	0	0	0	0	0	0	0	0	0.000225647	0	0	0	0	0	0	0.000891596	0	0	0.00019661	0	0	0	0	0	0	0	0	0	0	0	0	0	0.000576453	0	0	0
vanY	0	0	0	0	5.41927e-05	0	9.15314e-05	0	0	0	0	0	0	0.00010742	0	0.000150632	0	2.70215e-05	0.000114875	0	3.2861e-05	0.000117249	7.62658e-05	0	0	0.000829941	0	0	0	0	6.70885e-05	0	0	7.63503e-05	0	0	0	0.000542801	8.46173e-05	0	0	0	5.47152e-05	0.000273571	0	0.000201445	0
APH_4_	0.000133124	5.22969e-05	0	0.000273906	0	0.000582	0	0.000413575	0.000137231	0.00049293	0.00012	0.0001305	0	0.000330946	0	0.000254	0.00182023	0.000115135	0.000165143	0	0	0.000100694	0.00027127	0.000136724	0	0.000762532	0	2.62668e-05	5.56149e-05	7.30266e-05	0	0	0	0	0	0.000215742	2.76284e-05	0.000117824	0.00123612	0	0	3.93291e-05	0	0.000469685	0	0	0
LEN_beta_lactamase	0.000173681	0.000268782	0	0	0	0	0	0	0	0	0	0	0.00013214	0.000272165	0	0	0	0.000166548	0	0	0	0	0	0	0	0	0.00125872	0	0	0	0	0	0	0	0	0	0	0	0	0	0	0	0	0	0	0	0
vanT	4.32049e-05	3.21343e-05	0.000110513	0.000185443	6.33198e-05	0.00275695	0.00284006	0	0.000138842	0.000857269	3.485e-05	0.000212749	0.000473142	8.84921e-05	0	3.17642e-05	0	0.000115223	0.000163854	4.22033e-05	0.000324215	0.000246286	0.00148202	4.57981e-05	0	0.000776396	0.00563935	0	2.40486e-05	9.60218e-05	2.00916e-05	2.10405e-05	0.00728432	0	0.000126456	0.000178484	0	0.000245201	0	0	0	2.83542e-05	0.000189163	7.43399e-05	0.000187952	6.35979e-05	0
CphA_beta_lactamase	0.000829809	0	0	0	0.000264746	0	0	0	0	0	0	0	0	0.000204945	0	0	0	7.02151e-05	0	0	4.70712e-05	0	0	0	0	0	0	0	0	4.49395e-05	0	0	0	0	0	0	0	0	1.132e-05	0.000176367	0	0	0.000328291	0	0	0	0
vanU	0	0	0	0	0	0	0	0	8.12015e-05	0	0	0	0.000106841	0	0	0	0	0	0.000132548	0.000167221	0.00018005	0	0.000152197	0	0	0	0	0	0	0	0	0	0	0	0	0	0	0	0	0	0	0	0	0	0	5.7075e-05	0
CMY_beta_lactamase	0.00232475	0.00127559	4.79204e-05	0	0.000317985	0	0.00105952	0	0	0	0	0.000354897	0.000194281	0.00140195	0	0.000542364	0.000398245	0.000621905	0.000579939	0.00149455	0.00113668	0.00013306	0.000170182	0	0	0.00050317	0.00438939	0	0	0	0	0	0.0179856	0	0	0	9.03292e-05	6.12695e-05	0	0	0	0	0	0.000241386	0	0	0
CfxA_beta_lactamase	0.00944498	0.00999239	0.0047587	0.00584136	0.0114024	0.0124824	0.0106825	0.0171761	0.013639	0.0205207	0.0149264	0.0113424	0.00735715	0.0105214	0.00794938	0.0121814	0.0101267	0.00373299	0.0115812	0.0104143	0.0125536	0.0100679	0.00315808	0.0151225	0	0	0	0	0	1.94738e-05	0	0	0.00400928	0	0.00016731	0.00113631	1.70218e-05	6.68394e-05	1.22634e-05	0	1.33006e-05	1.9762e-05	7.43413e-05	0.000323965	6.3253e-05	0.000124048	0
BEL_beta_lactamase	0	0	0	0	0	0	0	0	0	0	0	0	0	0	0	0	0	0	0	0	0	0	0	0	0	0	0	0	0	0	0	0	0.00276453	0	0	0	0	0	0	0	0	0	0	0	0	0	0
ADC_beta_lactamase	0.000678935	0	0.0022939	0	0	0	0.000273551	0	0	0	0	0	0.000204757	0.000107122	0	0	0	0	9.5218e-05	0	0.000118748	0	0	0	0	0	0	2.35012e-05	0	0	0	7.85262e-05	0	0	0	9.91245e-05	0	0.000639616	2.00673e-05	9.30826e-05	0.000117151	0	0	0.000451271	0	0	0
EBR_beta_lactamase	0	0	8.00784e-05	0	0	0	0	4.05596e-05	4.25653e-05	4.82378e-05	2.67648e-05	0.000138853	0.000132877	4.25338e-05	0	0.00011675	0	1.9762e-05	0.000194348	0.000107968	3.31289e-05	2.69795e-05	0	0	0	0	0	0	0	0	0	0	0	0	0	0	0	8.30271e-05	0	0	0	0	0	0	0	0	0.000342061
chloramphenicol_acetyltransferase_CAT_	0.0164695	0.00546492	0.00228677	0.00645676	0.00314918	0.00621034	0.0131792	0.00379547	0.00337713	0.00582375	0.00712111	0.00823766	0.00589294	0.00384037	0.00412327	0.00365471	0.00782781	0.0177822	0.00314763	0.00467434	0.00821375	0.00737283	0.00966448	0.00505068	9.31121e-05	0.000901095	0.00259612	0.000106526	0.00144385	0.00047064	0.000627524	4.1947e-05	0.0168237	0.000514509	0.000759883	0.0048239	0.000404889	0.000636717	0.000405911	0.00344425	0.000102656	6.95106e-05	0.00014189	6.89031e-05	0.000265967	0.0108292	0.00131348
General_Bacterial_Porin_with_reduced_permeability_to_beta_lactams	0.000257527	0.000213391	0.00014268	0	0.000327032	0.000739778	0	0	0	0	0	0.000369813	0.000718995	8.25129e-05	0	0.000109108	0.000107009	0	0	0	0	0.000162846	0.00365944	0	0	0.00145353	0.00141334	6.62938e-05	0.000779144	0.000147321	1.66686e-05	0.000136718	0	3.18126e-05	0.000612107	0.0113981	0	0.000179877	0.0002906	0.000316416	6.90221e-05	4.5288e-05	0.000974377	0	0.000158864	0.0185804	0
aminocoumarin_resistant_parY	0	0.000140548	9.01207e-05	0	0	0	0	8.66066e-05	0.000246597	4.34938e-05	9.02001e-05	0	7.42747e-05	0	7.63684e-05	8.11388e-05	0	0	0	0	0	0	0.000229617	0.000151134	0	0	0.00118879	0	0	0	0	0	0	0	0.00011891	0	0	0	0	0	0	0	0	0	0	0	0
TEM_beta_lactamase	0.000545129	0.000660002	0.000295395	0.000815458	0.000377332	0.000461722	0.000443295	0.00034157	0.000171983	0.00025443	0.000833122	0.000497198	0.000527216	0.00023954	3.28178e-05	0.000252385	0.000510963	9.50713e-05	0.00023004	7.84675e-05	0.000863426	0.000431479	0.00232	0.00224613	0	8.1434e-05	0.00427966	2.09272e-05	0.000108025	0.000173411	2.84431e-05	4.82963e-05	0	0	5.59631e-05	0.00407413	0	0	0.000146634	6.61633e-05	2.5756e-05	0	8.00711e-05	0	2.46127e-05	0.0108233	0.000384818
SPM_beta_lactamase	0	0	0	0	0	0	0	0	0	0	0	0	0	0	0	0	0	0	0	0	0	0	0	0	0	0	0.0033918	0	0	0.000135778	0	0	0.00368604	0	0	0	0	3.07508e-05	0	0	0	0	0	0	0	0	0
quinolone_resistance_protein_qnr_	0.00018844	0.000104037	0.000633684	0.000103887	0.000353903	0.00274455	0	0	3.369e-05	0.000139838	0.00209265	0	0.00257724	0	0.000172235	5.44932e-05	0.000306259	0.000117093	0.00036866	0.000231253	0.000532036	0.000182711	0.000532891	0.000141558	0	0.000251585	0	2.40806e-05	0.000176307	0.000421694	0	0.000254793	0	0.000153669	9.22661e-05	0.00182592	0	0.000324867	0.000662246	5.10042e-05	1.6646e-05	0.000210633	0.000356513	0.000446564	2.66664e-05	0	0
tunicamycin_resistance_protein	0	8.46712e-05	5.94501e-05	0	0	0	0	0.000237949	0	0.000104324	0	0	0	0	0	0.00012261	6.24221e-05	2.80223e-05	0	2.50101e-05	0	0	0	0	0	0	0	0	0	0	0	0	0	0	0	0	0	0	0	0	0	0	0	0	0	0.000179873	0
intrinsic_colistin_resistant_phosphoethanolamine_transferase	0	0	0	0	0	0	0	0	0	0	0	0	0	0	0	0	0	0	0	0	0	0	0	0	0	0	0	0	0	8.59137e-05	0	0	0	0	0	0	0	0	0	0	0	0	0	0	0	7.81026e-05	0
SME_beta_lactamase	0	3.41941e-05	0	0	0	0	0	0.000423329	0	0.000183416	0	0	0	0	0	0	0	8.82704e-05	0	0	0	0	0	0	0	0	0	0	0	0	0	3.61634e-05	0	0	0	0	0	0.000109788	0	0	0	0	0	0	0	0	0
fluoroquinolone_resistant_gyrA	0.000552369	0.000447694	0.000756147	0	0.00077036	0.00121301	0.000397986	0.000152	7.71967e-05	0.000181566	0.000265341	0.000163356	0.00142067	0.000549541	0.000275689	0	0.000975737	9.53726e-05	0.000655596	0.000292479	0.000347383	0.000544236	0.00184456	0.00121702	0	0.000492591	0.00182924	2.57529e-05	0.000228514	7.26932e-05	8.34308e-05	0.000107221	0	9.54379e-06	0.000214105	0.00502225	1.5066e-05	0.000104013	0.000100648	9.62704e-05	2.87686e-05	0.00014063	0.000399121	0	7.47241e-05	0.00710509	0
Erm_23S_ribosomal_RNA_methyltransferase	0.043673	0.0144274	0.00814304	0.024343	0.0353197	0.0362877	0.0588743	0.0323429	0.0249556	0.0268893	0.0404652	0.0329086	0.0235629	0.0404555	0.0197889	0.045248	0.0234889	0.0129526	0.0207224	0.0175418	0.0256135	0.0231071	0.00900916	0.0242038	0.0195185	0.00999156	0.00489854	0.0117798	0.0262144	0.0102041	0.0236153	0.0077463	0.0287313	0.0252381	0.00737021	0.00948792	0.00921671	0.0133444	0.021915	0.0093761	0.0174377	0.006681	0.00843682	0.00917502	0.00880239	0.00127802	0.0175952
Edeine_acetyltransferase	0	0	0	0	0	0	0	0	0	0	0	0	0	0	0	0	0	0	0	0	0	0	0	0	0	0	0	0	0	0	0	0	0	0	0	0.000244507	0	0	0	0	0	0	0	0	0	0	0.000157426
Bah_amidohydrolase	0	0.00160785	0	0	0.00021576	0	0	0	0	0	0	0	0	0	0	0.000142186	0.000114653	0	0	0	0	6.69996e-05	5.87582e-05	0	0	0	0	0	0	0.000322324	0	0	0	0	0	0	0	0	3.53185e-05	0.000134039	0	0	0	0	3.20373e-05	3.61939e-05	0
GIM_beta_lactamase	0	0	0	0	0	0	0	0	0	0	0	0	0	0	0	0	0.000963083	0	0	0	0	0	0	0	0	0	0	0	0	0	0	0	0	0	0	0	0	0	0	0	0	0	0	0	0	0	0
Cfr_23S_ribosomal_RNA_methyltransferase	8.56314e-05	8.71615e-05	0	0	0.000176628	4.10997e-05	0.0018342	0	7.72404e-05	0	0.000244365	0.000119478	0	0	0	0	0	0.000208416	0	0	0	0	0.000193428	0.000120552	3.10051e-05	0	0	6.17856e-05	1.95637e-05	8.84563e-05	1.83695e-05	0	0	0.000223872	5.45379e-05	0.000143828	0	3.50246e-05	1.45286e-05	0.000105377	0	3.39383e-05	0	0	0	0	0
resistance_nodulation_cell_division_RND_antibiotic_efflux_pump	0.00896572	0.0125281	0.0189988	0.00737208	0.0202682	0.0320873	0.0217893	0.0165112	0.0101329	0.0152235	0.0149661	0.0124357	0.0415347	0.0132941	0.019715	0.0144365	0.00988046	0.0139607	0.0127724	0.0179694	0.0114545	0.0137665	0.0702421	0.0167595	0.0037096	0.0260127	0.0828056	0.0027872	0.013408	0.00540747	0.00570585	0.0027757	0.0644791	0.00455115	0.0125533	0.21425	0.00250374	0.0071104	0.00789039	0.00511277	0.00149985	0.00220703	0.0184571	0.00835726	0.0032253	0.256098	0.0111337
non_erm_23S_ribosomal_RNA_methyltransferase_G748_	0.000396866	6.76449e-05	8.42837e-05	0.000628421	0.000246654	0.000156358	0.000215353	0.000393318	0	0	0.000617953	0.000494163	0.000239742	0.000422279	2.89109e-05	2.66543e-05	0.000102996	0.000525694	0.000206467	0.00047104	0.000194354	0.000400265	6.76997e-05	0.000183571	0	0.000528973	0	0	0	5.31103e-05	0	0	0	0	0	0	4.69161e-05	0	0	0	0	0	0	0	0	0	0.000223443
IND_beta_lactamase	0	4.39036e-05	0	0.000727538	8.62421e-05	4.23085e-05	0.000336045	0.000352518	0	0	0.000117027	0.000331537	0	5.65366e-05	3.13202e-05	0.000173894	4.84309e-05	0.000109098	7.38481e-05	5.37255e-05	0	0.000145872	7.21433e-05	0	0	0	0.00114124	0	0	0	0	0	0	0	0	3.88107e-05	0	0	2.58176e-05	5.44874e-05	0	0	0.000298447	0.000186525	0.00236727	0	0
APH_3''_	0.000332016	0.0001244	0.000208075	0.000175	0.000142155	6.69884e-05	0.000487185	0.000171803	0.000110289	0.000245239	0.000195576	7.71355e-05	8.24505e-05	7.44629e-05	9.51471e-05	0.000312624	8.8043e-05	0.000128453	0.000263612	0.000193051	0.000108408	0.000280217	0.000234062	0.000264945	0.000163305	0.0012335	0.00866674	0.00133578	0.0010667	0.00108523	0.00320083	0.000164085	0.000610946	0.000553194	0.000410161	0.00511908	0.00186779	0.00103661	0.00101573	0.0383326	0.00123573	0.00314125	0.00123416	0	0.000959384	0.00238394	0.00075815
IMP_beta_lactamase	0.000374398	0	0	0	0	0.00184606	0	0	0	0	0	0.000392205	0.000741819	0.0034804	0.000161901	3.46355e-05	0	0.00035743	0.000828822	0	5.03362e-05	0.00018406	0	0	0	0	0.0081233	0	0	0.000220222	3.02556e-05	3.78729e-05	0.00541448	4.90823e-05	0	0.000149344	0	0	0	0.000108096	0	0	0.000273576	0.000152238	6.37533e-05	7.30733e-05	0.000133206
OKP_beta_lactamase	0	0	0	0	0	0	0	0	0	0	0	0	0	0	0.000134918	0	0	0	0	0	0	0	0	0	0	0	0	0	0	7.30266e-05	0	0	0	0	0	0	0	0	0	0.000389255	0	0	0	0	0	0	0
van_ligase	0.00146905	6.43941e-05	0.000210642	0.000428572	0.000755235	0.0103877	0.00115881	0.00011077	0.000240143	0.000244438	0.000803536	0.000487766	0.000589171	0.000791375	0.00021914	0.000620925	0.000684956	0.00257868	0.000667546	0.00213434	0.000570425	0.000653416	0.00104002	0.000225382	0	0	0.00190207	0.000296166	1.42814e-05	9.1243e-05	4.67586e-05	0.000100629	0.00882729	0	0.000751634	0.000242735	0.000279049	0.000164503	6.41849e-05	0	5.51299e-05	0.000235888	0.000351741	0	0	0.000109922	0
fluoroquinolone_self_resistant_parC	0	6.27579e-05	5.44338e-05	0	0.000136693	0.000351503	0	0	0	0	0	0	0.000235598	0	0	2.78405e-05	3.59141e-05	0	5.87347e-05	0.000143288	0	0	0.00215707	0	0	0.000815061	0.00167537	3.89085e-05	0.000361129	9.58171e-05	6.81944e-05	6.66982e-05	0	1.32145e-05	0.000293114	0.0156368	1.40748e-05	3.68327e-05	0.000146172	0.000153531	2.90475e-05	9.66052e-05	0.000553692	0	5.9905e-05	0.00849478	0
lincosamide_nucleotidyltransferase_LNU_	0.000378925	0.00343142	0.00785098	0.00504148	0.00465635	0.00687241	0.0126514	0.00708245	0.00502604	0.00677292	0.00545337	0.00778335	0.0115269	0.00797723	0.00423507	0.00764819	0.00340611	0.00721531	0.00435959	0.00584884	0.00485732	0.00797886	0.00219821	0.00530508	0.00146592	0.00279222	0.0021947	0.00115071	0.00138444	0.00149569	0.00109817	0.000919745	0.00261374	0.00166474	0.00100196	0.00183602	0.00110047	0.0014875	0.000877451	0.00476961	0.000700423	0.000951908	0.00210185	0.00104802	0.00169498	0.000459199	0.00167242
mgt_macrolide_glycotransferase	0	0	0	0	0	0	0	0	0	0	0	0	0	0	0	0	0	0	0	0	0	0	0	0	0	0	0	0	0	0	0	0	0	0	4.85728e-05	0	0	0	0	0	0	0	0.000172785	0	0	0	0.000219896
AAC_2'_	0	0	9.20892e-05	7.63777e-05	0.000186766	0.000125086	0.000177489	3.14933e-05	2.53755e-05	0	0	4.43119e-05	0.000121411	0.000278878	0	2.94937e-05	9.97932e-05	0	0	6.97398e-05	4.18662e-05	0	0	0	0	0.000392952	0	0	0	0	0	0	0	0	0	9.05582e-05	0	0	0	0	0	0	0	0	0	0	0.000213788
subclass_B1_PEDO_beta_lactamase	0	8.57669e-05	0	0	0	0	0	0	0	0	0	5.17838e-05	0	0	0	0	0	8.8276e-05	2.38701e-05	0	0	0	0	6.44837e-05	0	0	0	0	0	0	0	0	0.00137003	0	0	0.000143266	0	0	5.72291e-05	0	0	0	7.69433e-05	0	2.20256e-05	2.44071e-05	0
vanW	0.000306616	0	5.94501e-05	4.82665e-05	0	0	0.000577894	0	0	0	0	0	0	0	0	0	0	7.13296e-05	0.000141171	0	0	0	0	0	0	0	0.000983829	0	0	6.31582e-05	5.51084e-05	0	0.00263289	0	0	0	0	0	4.78715e-05	0.000186165	5.91982e-05	0.000288752	3.95532e-05	0	0	0	0
BJP_beta_lactamase	0	0	0	0	0	0	0	0	0	0	0	0	0	0	0	0	0	0	0	0	0	0	0	9.83454e-05	0	0	0	0	0	0	0	0	0.00157973	0	0	0	0	0	0	0	0	0	0.000248706	0	2.17705e-05	0	0.000682917
DHA_beta_lactamase	0	0.00280752	4.53983e-05	0	0	0	0	7.64837e-05	0	0	0	0.00102971	0.000166141	0.000124105	0	2.94937e-05	0	0	0	0.00359678	0	0	0.000347226	0	0	0	0	0	0	6.25942e-05	0	0	0	0	0	0.000174648	0	0	0.000114915	0	0	0	0	0	0	0	0
SMB_beta_lactamase	0	0	0	0	0	0	0	0	0	0	9.04217e-05	0	0	0	0	0	0	0	0	0	0	0	0	0	0	0	0.00192777	0	0	0.000578865	0	0	0	0	0	0	0	0	0	0	0	0	0.000117247	0.000475797	0	3.70988e-05	0
AAC_3_	0.00119046	0.000155569	0.000240938	0.000625494	0.000154874	0.000125769	0.000555646	0.000115867	5.19157e-05	0.000135049	0	0.000134413	0.000260183	0.00150377	0.000467139	0.000106126	0	0.000938749	0.000181701	0.000431413	0.000135619	0.000118259	0.000215828	9.40921e-05	1.55943e-05	0.000182661	0	0.000174242	0.000272549	0.00134596	0.00082349	3.06929e-05	0.00276453	0.000146734	0.000389751	0.000697438	0.000309068	0.000299253	0.000290968	0.0028528	9.60932e-05	0.000279842	0.00465984	0.000512945	0.000171414	0.000292137	0.000221237
CARB_beta_lactamase	0	0	0.000110407	0	0	0.000239748	0.000529919	0.000120462	6.71758e-05	0	8.20001e-05	0.00073927	0.000222452	4.18216e-05	0	0.00012261	0	0	0.000171859	0	0.000100479	0	0.000200198	0.000648935	9.07064e-06	0.00103261	0.000795128	7.15642e-05	0.000106955	0	9.89188e-05	0	0.00202716	0	0	0.00023121	1.40287e-05	0	0	0.00284741	6.18404e-05	5.53256e-05	0.000318572	0	1.25861e-05	3.26469e-05	0
MSI_beta_lactamase	0.000150874	0	0	0	0	0	0.000279679	0	0.000117291	0	0	0	0	0	0	0	0	0.000181067	0	0.000100041	0	0	6.35548e-05	0	0	0	0	0	0	0	0	0	0	0	0	0	0	0	0	0	0	0	0	0	0	0	0
RbpA_bacterial_RNA_polymerase_binding_protein	0	0	0	0	0	0	0	0	0	0	0	0	0	0	0	5.83856e-05	0	0	0	0	0	4.92447e-05	0	0	0	0	0.000864577	0	0	0	0	0	0	0	0	0	0	0	0	0	0	0	0	0.000241386	0	0	0
VCC_beta_lactamase	0	0	0.000184201	0	0	0	0	0	0	0.000595236	0	0	0	2.99312e-05	0	0	0	0	0	0	0	0	0	0	0	0	0	0	0	6.58268e-05	0	0	0	0	0	0	0	0	0	0	0	0	0	0	0	0	0
subclass_B1_Bacillus_anthracis_Bla_beta_lactamase	0	0	0	0	0	0	0	0	0	0	0	0	0	0	0	0	0	0	0	0	5.80544e-05	0	0	0	0	0	0	0	0	0	0	0	0	0	0	0	0	0	0	0	0	0	0.000182384	0	0	0	0
fosfomycin_thiol_transferase	0.00108972	0	0.00010701	0.000226951	0	0	0	0	0	0	0	6.72064e-05	0.000287107	0.000130842	0	0.000436245	8.42698e-05	0	7.87713e-05	5.52605e-05	3.73207e-05	5.86247e-05	0	0.000103809	0	0	0	2.75747e-05	8.90311e-05	0	0	0	0	0	0.000160367	0	0	0.00204374	3.78413e-05	0	0	0	0	0	0	6.54684e-05	0
subclass_B1_Vibrio_cholerae_varG_beta_lactamase	0.000100583	0	0	0	3.7655e-05	0	0	0	0	9.89393e-05	0	0	0	0	0	0	0	0	0	0.000142215	0	4.04593e-05	0.00026693	0	0	0	0	0	0	0	0	0	0	0	0	0	0	0	0	0	0	0	0	0	0	0	0
PER_beta_lactamase	0	0	0.000134079	0	0	0	0	0.000189976	0	0	0	0	8.8741e-05	4.33046e-05	0	0	0	0.000103295	3.34587e-05	0	8.74257e-05	6.48613e-05	4.0444e-05	0	0	0	0.00285311	0	0	0	0	0	0	0	0	0	0	0	0	0	0	0	0	0	0	0	0
major_facilitator_superfamily_MFS_antibiotic_efflux_pump	0.014634	0.0126082	0.012708	0.0134828	0.0203583	0.0152608	0.0204525	0.0147162	0.0117287	0.0133574	0.0123031	0.0138082	0.019337	0.0137104	0.0141358	0.016026	0.0150382	0.0206638	0.0166935	0.0146185	0.0139014	0.0144938	0.0505175	0.0117016	0.0107813	0.0313789	0.0468412	0.00956925	0.0244995	0.014158	0.0182951	0.00821361	0.0666568	0.0122446	0.0144613	0.143817	0.0175966	0.0157236	0.0185831	0.0784104	0.0161869	0.0120274	0.0235941	0.01145	0.0117126	0.183833	0.0220021
vanV	0	0	0	0	0	0	0	0	0	0	0	0	0	0	0	0	0	0	0	0	0	0	0	0	0	0	0	0	0	0	0	0	0	0	0	0	0	0	0	0	0	0	0	0	0	0.000148395	0
glycopeptide_resistance_gene_cluster	0.00629703	0.00293388	0.000775945	0.00191983	0.00479352	0.0158767	0.00846109	0.000625695	0.00130249	0.00342861	0.00390206	0.00283385	0.00631368	0.00370908	0.00226107	0.00653923	0.00273859	0.00625591	0.00422553	0.00537754	0.00394447	0.00398928	0.00442373	0.00560342	8.07894e-05	0.002294	0.0119874	0.000336858	0.000313961	0.000803167	0.000206783	0.000177602	0.0251573	9.82807e-05	0.00133099	0.00719789	0.000365923	0.00112383	0.000392313	0.000580603	0.000143386	0.0013431	0.00111271	0.00151798	0.000351013	0.000633434	0.000643791
class_D_LRA_beta_lactamase	0	0	0	0	0	0	0	0	0.000455365	0	0	0	0	0	0	0	0.00014045	0	0	0.00318654	0	0.000886405	0	0.000124571	0	0.000176973	0.00247269	0	0	0.000182567	0	0	0.0011848	0	0.000188403	0	0	0	0	0	0	0	0	0	0	0	0
MUS_beta_lactamase	0	0	0	0	0.000779772	0	0.000212987	0	0	0	0	0	0	0	0	0	0	0	0	0	0	0	0	0	0	0	0.000967154	0	0	0.000429993	0	0	0	0	0	0	0	0	0	0	0	0	0	0	0	0	0
RSA_beta_lactamase	0.00249216	0	0	0	0	0	0	0.000225426	8.94593e-05	0	0	0.00019651	0	0	0	0	8.32294e-05	0	0	0	0	4.67969e-05	0	0	0	0	0	0	0	7.08137e-05	0	0	0	0	0	0	0	0	0	0	0	0	0	0	3.59602e-05	0	0
Penicillin_binding_protein_mutations_conferring_resistance_to_beta_lactam_antibiotics	0	0.000141181	5.8583e-05	0	0.000212284	0.000307724	0	0	0	0	0.0001476	0	0.000347663	4.70347e-05	0	0.000384501	5.81171e-05	0	0.000319614	0.000243506	0.000236422	6.60527e-05	0.00242707	0.000146586	0.000492788	0.00141496	0.00227183	0.000792038	0.00258216	0.00133148	0.0024099	0.000392025	0	0.000221348	0.000496712	0.00977059	0.00151393	0.000386888	0.000979188	0.0197991	0.00118522	0.001341	0.00195144	0.000303223	0.00117906	0.0113952	0.00150089
AAC_6'_	0.001694	0.000695366	0.000488892	0.00207202	0.00176652	0.00161958	0.00421629	0.000711571	0.0011257	0.00126239	0.000917082	0.000944546	0.00188057	0.0018129	0.00136971	0.0012479	0.00109166	0.00202352	0.00191282	0.00209255	0.00111395	0.00123398	0.000899258	0.000655496	0.000275816	0.00125291	0.00295565	0.000399499	0.0024197	0.000282022	0.000290659	0.000193397	0.0108388	0.00136322	0.00275351	0.00286862	0.000472121	0.00126785	0.000579596	0.00304512	0.00564596	0.000288027	0.00123929	0.00232847	0.000705083	0.000340701	0.00136988
THIN_B_beta_lactamase	0	0.000907378	0.000581716	0.000844626	0.000143828	0	0	0	0	0.000142534	0	0.000573897	0	0	0.000758367	0	0	0	0.000396972	0.000563098	5.5115e-05	0.000399983	0	0	0	0.000355689	0	0	0	0	0	0	0	0	0.000129527	0	0	0	0	0	0	0	0	0	0	0	0
ANT_2''_	0.000159749	0	0	2.94196e-05	0.000154592	0.000335019	0	0	0	0	0	0	0.000176443	0.000226147	0	6.5646e-05	0	0	4.44677e-05	0	0.000107571	0	0.00189221	0	5.14074e-05	0.00022269	0	0.000393931	0.000230609	4.27137e-05	0.000342453	1.80485e-05	0	1.01052e-05	4.14488e-05	0.0021034	0.000242019	0.000230107	0.000190622	0.00228897	0.00021927	7.47604e-05	0	0	1.87813e-05	0.00716055	0.000522254
macrolide_esterase	0	0	5.67478e-05	0	0	0	0	0	0.00011196	0.000199164	0	0	0	0	0	0	0	0	5.74374e-05	0.000204363	0	9.37995e-05	8.76286e-05	0	3.44501e-05	0	0	0	0	0	5.56765e-05	0	0.0047392	0	0	0	0	0	0	0	0	0	0.000290096	0	0	0	0
OXY_beta_lactamase	0	0.000510109	0.000211486	6.99318e-05	0.000154241	0.000902581	0	0	0	0	0	0	0.000193341	0	2.75968e-05	0	0.000179228	0.000155771	2.08863e-05	0	3.06626e-05	8.15112e-05	3.78624e-05	0.000168858	0	0.000613987	0	0	0	0	0	0	0.00195143	0	0	0	0	7.70106e-05	0	0	0	0	0	0	0	0	0
blaZ_beta_lactamase	3.81424e-05	0	0.000221947	0.000502767	0.000166263	0.000127019	8.97997e-05	0	0.000112915	0.000120984	0	0.000124828	0.000414608	0.000239045	0.000263794	0.000117933	0.000153167	0.000441352	4.28637e-05	0	0.000195819	0.00039287	0.000201194	0.000104335	0	0	0.00190207	0	0	0	0	0	0	0	0	0	0	0	0	0	0	0	0.000193113	0	0	0	0.000320682
SHV_beta_lactamase	0	0	0	0	0	0	0	0	0	0	0	0	0	0	0	0	0	0.000195181	0	0	0	0	0	0	0	0	0	0	0	0	0	0	0	0	0	0.000309352	0	0	0	0	0	0	0	0	0	0	0
rifampin_phosphotransferase	0	0	0	0	0.000120877	0.000510102	0	0.000118975	0	0	0	8.67179e-05	0.000396264	6.36037e-05	0	0	0	0.00109669	0	0	0	0	0.00262197	0	0	0	0	0	0	9.73688e-05	2.26917e-05	3.41078e-05	0.00171592	0	0.000216191	0.00404587	0	9.32234e-05	0	0	0	0	0.000695977	0	5.37005e-05	0.0130235	0
non_erm_23S_ribosomal_RNA_methyltransferase_A1067_	0	0.017754	0	0	0	0	0	0	0	7.8583e-05	0	0	0	0	0	0	0	0	0	0	0	0	0	0.000384094	0	0	0	0	0	0	0	0	0	0	0.000168386	0	0	0	0	0	0	0	0	0	0	0	0
tetracycline_resistant_ribosomal_protection_protein	0.0778102	0.0681545	0.0452949	0.0628191	0.0863063	0.077762	0.124626	0.114606	0.065374	0.0933259	0.0551567	0.0706686	0.0904642	0.0833501	0.0571453	0.0683038	0.0924595	0.0692838	0.0721835	0.0631462	0.0754882	0.0533851	0.0451273	0.105008	0.014209	0.00801333	0.00951624	0.00751188	0.0123525	0.0085844	0.0124992	0.00748728	0.0283088	0.0120311	0.00735352	0.0116128	0.0107577	0.0130485	0.00912769	0.0143533	0.0160707	0.0100489	0.00896874	0.0109392	0.0089837	0.00214828	0.0196978
small_multidrug_resistance_SMR_antibiotic_efflux_pump	0	6.00708e-05	4.89589e-05	2.38537e-05	9.03211e-05	8.63957e-05	0	3.37631e-05	0	0	0	0.00014654	0	0	8.35619e-05	6.99575e-05	0	0	5.27803e-05	3.92051e-05	4.79349e-05	8.13351e-05	0	3.89284e-05	1.67595e-05	0	0	0	0.00014051	6.31581e-05	0	3.37658e-05	0	0	0.000335629	0.00206509	0	8.2002e-05	6.89401e-05	4.70312e-05	1.13213e-05	0	9.57516e-05	0	5.56076e-05	0	0
TLA_beta_lactamase	0	0	0	0	0	0.000731863	0	0	0	0.000127208	0	0	0	0	0	0.000110459	0	0.000244429	0	0	0	0.000205186	0	0	0	0	0	0	0	0.000100726	0	0	0	0	0	0	0	0	0	0	0	0	0	0	0	0	0
aminocoumarin_self_resistant_parY	0	0.000140548	9.01207e-05	0	0	0	0	8.66066e-05	0.000246597	4.34938e-05	9.02001e-05	0	7.42747e-05	0	7.63684e-05	8.11388e-05	0	0	0	0	0	0	0.000229617	0.000151134	0	0	0.00118879	0	0	0	0	0	0	0	0.00011891	0	0	0	0	0	0	0	0	0	0	0	0
RCP_beta_lactamase	0	0.000696821	0	0	0	0	0	0	0	0	0	0.000447078	0	0	0	0	0	0	0	0	0	0	0	0	0	0	0	0	0	0	0	0	0	0	0	0	0	0	0	0	0	0	0	0	0	0	0
ESP_beta_lactamase	0	0	0	0	0	0	0	0	0	0	0	0.000104543	0	0	0	0	0	0	0	0	0	0	0	0	0	0	0	0	0	0	0	0	0	0	0	0	0	0	0	0	0	0	0	0	0	0	0
KHM_beta_latamase	0	0	0	0	0	0	0	0	0	0	0	0	0.000493813	0	0	0	0	0	0	0.000134654	0	0	0	0	0	0	0	0	0	0	0	0	0.00368604	0	0.00100661	0	0	0	0	0	0	0	0	0	0	0	0.000182282
BlaB_beta_lactamase	0	0	0	0	0	0	0	7.83492e-05	3.48554e-05	0.00022245	0	0.000203426	0	0	0	0	0.00021747	0	0	0.000297557	0.000602873	0	0	0	0	0	0	0	0	0	0	0	0	0	0	0	0	0	0	0	0	6.24397e-05	0	0	0	0	0
kdpDE	0.000150874	5.22969e-05	0	0	0.000165615	0.000275816	0	0	0	0	0	0	0.000248329	0	0	3.71545e-05	5.7719e-05	0	0	0	0	0	0.00222442	0	0	0.00126641	0.00214978	7.13261e-05	0.000249341	4.65302e-05	4.97504e-05	3.32831e-05	0.00738701	1.74829e-05	0.000240565	0.00393984	0	0.000169854	7.74872e-05	0.000282036	3.5066e-05	5.43456e-05	0.000476626	9.86433e-05	5.79182e-05	0.00852078	0
Rm3_family_beta_lactamase	0.000236598	0	0	8.82587e-05	9.11422e-05	0	0.000251711	0	0	0.000159331	0	0	0	0	0	0	0	0	0	0.000144607	0	0	0	0	0	0	0	0	0	0	0	0	0	0	0	0	0	0	0	0	2.83033e-05	0	0	0	0	0	0
SIM_beta_lactamase	0	0	0	0	0	0	0	0	5.33141e-05	0	0	4.76641e-05	0.000124663	4.17879e-05	0.000163888	1.66331e-05	0	0	2.04727e-05	2.9881e-05	0	3.39619e-05	0	0	0	0	0	0	0	0	0	0	0	0	0	0	0	0	0	0	0	0	0	0	0	0	0
BUT_beta_lactamase	0	0	0	0	0	0	0	0	0	0	0	0	0	0	0	0	0	0	0	0.000113401	0	4.17328e-05	0	0	0	0	0	0	0	0	0	0	0	3.52386e-05	0	0.000253492	0	0	0	0	0	0	0	0	8.75552e-05	0	0
APH_9_	0	0	0	0	5.86867e-05	0	0	0	0	0	0	0	0	9.04586e-05	0	0	0	0	0	0	0	0	0.000305063	0	0	0	0	0	1.52162e-05	2.06193e-05	0	0	0.00225676	0	0	0	0	8.93064e-05	0	0	0	0	0.000567125	0	6.19622e-05	0	0
rifampin_ADP_ribosyltransferase_Arr_	0	0	7.13401e-05	0	0	0	0	0	0	0	0	0.000184488	0.000232036	0.00050883	0	0	0	0.000252201	0	0	0.000179986	0	0	0	0	0	0	0	2.95142e-05	0	0	1.0849e-05	0	0	0.000123986	0.000392669	0	0.000177124	0	2.42824e-05	2.45561e-05	0	0.00290016	0	0	0	0
NDM_beta_lactamase	0	0	0	0	0	0	0	0	0	0	0	0.000128012	0	0	0	0	0	0.000122419	0.00039684	0	0	9.90555e-05	0	0	0	0	0.00135862	0	3.0032e-05	0	0	0	0	0	0	8.33547e-05	0	0.000186447	0	0	0	0	0	0	0	0	0
APH_6_	0.0013644	0.000558461	0.000956398	0.00133607	0.00106501	0.000319838	0.00389568	0.000531833	0.000299588	0.000584682	0.000775125	0.000985114	0.00162057	0.0027057	0.001417	0.00152482	0.00117709	0.00209233	0.00101036	0.00196948	0.00112143	0.00189322	0.000502955	0.000367638	0.00036186	0.0012668	0.00473677	0.001302	0.000701671	0.000717264	0.00162208	0.000143513	0.000916058	0.00012846	0.000220986	0.00291831	0.00149335	0.000571369	0.000860582	0.0140535	0.000704438	0.000717888	0.00142118	0.000427454	0.000880367	0.00329637	0.000492402
GOB_beta_lactamase	0	0	0	0	0.000111396	0	0	0	0	0	0	0	0	0	0	0	0	5.98443e-05	0	0	0	0	0	0	0	0.000264487	0	0	0	0	0	0	0	0	0	0	0	0	0	0	0	0	0	0	0	0	0
defensin_resistant_mprF	0.000166325	0.000960014	0.0153015	0.000580064	0	7.26509e-05	0.000304581	0.000189891	0.00077402	7.38472e-05	0.00121908	0.000259865	0.00307084	0.00102522	0.00137997	0.00487187	0.000865239	0.000369314	0	0	0.000700284	0.000319403	0	0.000883656	0	0.000248826	0.00333453	3.38055e-05	0	3.94738e-05	6.42931e-05	0	0.00426805	0	0	0.000279437	0	0.000194711	0.000123803	0.00014976	3.52219e-05	0	0.00064027	0.000196746	8.75552e-05	4.01068e-05	0.00102252
ABC_F_ATP_binding_cassette_ribosomal_protection_protein	0.00316944	0.0023227	0.00133321	0.0305386	0.00246569	0.00667925	0.00706894	0.00221089	0.00250208	0.00303064	0.00160668	0.00335324	0.00357501	0.00658297	0.00188152	0.00596461	0.002383	0.00293701	0.00284788	0.00243711	0.00217335	0.00236547	0.00253327	0.00196224	0.000656255	0.00651765	0.00488112	0.00127548	0.00262614	0.00193524	0.000673927	0.000784161	0.0164364	0.00201392	0.000962298	0.00397209	0.00109336	0.00224656	0.000871464	0.00561149	0.008009	0.00583665	0.000650852	0.0025631	0.00200048	0.000751089	0.00430098
BlaA_beta_lactamase	0	0	0	9.19362e-05	0	0	0	0	0	0	0	0	0	0	0	0	0	0	0	0	0	0	0	0	0	0	0	0	0	0	0	0	0	0	0	0	0	0	0	0	0	0	0	0	0	0	0
Llm_23S_ribosomal_RNA_methyltransferase	0	0	0.000215782	4.71823e-05	0	0	0	0	0	0	9.9129e-05	0	0.000136789	0.000873491	0	0	0.000120042	0	0.0017461	3.37346e-05	0	0	0	0	0	0	0	0	0	0	0	0	0.00360032	0	0	0.000329144	0	0	2.0439e-05	0	0	0	0.000131317	0	0	0	0
EXO_beta_lactamase	0	0	0.000126655	0	0	0	0	0	0	0.000968564	8.80422e-05	0	0	0	0	0	0	0.00156409	0	0	0.000259392	0.000226315	0	0.0002404	0	0.000264487	0	0	0	0	0	0	0	0	0	0	0	0	0	0	0	0	0	0	0	0	0
TUS_beta_lactamase	0	0	0	0	0	0	0	0	0	0	0	0	0	0	0	0	0	0	0	0	0	0	0	0	0	0	0	0	0	0	0	0	0	0	0	8.52932e-05	0	0	0	0	0	0	0.000229804	0.000167005	0	4.9465e-05	0
ANT_6_	0.00455323	0.00429918	0.00172655	0.00323978	0.00465287	0.00374144	0.0104724	0.00470238	0.00565111	0.00503627	0.0107251	0.00352351	0.0091955	0.00735307	0.0027683	0.00603977	0.00440148	0.00840767	0.00669135	0.00991335	0.00746754	0.00639492	0.00562883	0.00504607	0.016178	0.00729106	0	0.0101552	0.0154585	0.00947033	0.012617	0.00849987	0.00816176	0.0152242	0.00703308	0.00234487	0.00906079	0.0139623	0.0105778	0.00429551	0.0085255	0.00786616	0.00712216	0.00723064	0.00905703	0.000650258	0.0146851
MOX_beta_lactamase	0.000186142	0	0.00016895	9.57706e-05	8.14048e-05	0	0	0	7.6796e-05	5.5748e-05	0	0	0	0.000298007	0	0	0.000142772	0.000126647	0	0	0	0.0048531	0	0	0	0	0	0	0	0	0	0	0	0	0	0.000239713	0	0	0	0	0	0	0	0	0	0.000105996	0
UhpT	0	0.000134056	3.34066e-05	3.43228e-05	0.000161332	0.000343088	0	0	0	0	0	2.80027e-05	0.000329274	0	0	4.36334e-05	0	0	8.54609e-05	7.60725e-05	0	3.54868e-05	0.00249863	0	0	0.00097444	0.00235144	4.26212e-05	0.000471076	0.00023847	7.45103e-05	0.000100011	0	3.57232e-05	0.000510293	0.0078869	0	0.000157498	0.000234225	0.000287673	6.98657e-05	6.91296e-05	0.000841954	0	0.000121458	0.0103309	0
APH_7''_	0	0	0	0	0.00010957	0	0	0	0	0.000151671	0	0	0	0	0	0.000104349	0	0	0	0	0	0	0	3.19413e-05	0	0	0	0	0	0	0	0	0.00232803	0	0	0.000132166	0	0	0	0	0	0	0	0	4.73828e-05	0	0
GlpT	0	3.3676e-05	3.78319e-05	0	7.67231e-05	0.000237102	0	0	0	0	0	0	0.000158879	0	0	2.55437e-05	0	0	5.87732e-05	0.000102384	4.83787e-05	0	0.0017373	0	0	0.000573054	0	5.17336e-05	0.000205738	8.75352e-05	2.43637e-05	4.47053e-05	0	1.39732e-05	0.00022074	0.00428408	1.60614e-05	6.50282e-05	8.80364e-05	0.000104795	2.65914e-05	5.15313e-05	0.000385905	0	3.68969e-05	0.00715277	0
SRT_beta_lactamase	0	0	0	0.000173843	0.000109986	0	0	0	0	0	0	0	6.76431e-05	0	0	0.000111463	0	0	0	0	0	0	0	0	0	0	0	0	0	0	0	0	0	0	0	0	3.26849e-05	0	0	0	0	0	9.46994e-05	0	0	0	0
CcrA_beta_lactamase	0	0	0	0	0	0	0	0	0	0	0	0	0	0.000208751	0	0	0	0.000128393	0	0.000138151	0	0	0	0	0.000118924	0	0	0	0	0	0	0	0	0	0	0.000272545	0	0	0	0	0	0	0	0	0	0	0
PDC_beta_lactamase	0	7.05593e-05	0	0	0	0	0	0	0.000295573	0	0	0	0.000454561	0.000518005	0	0.000322768	0.000599252	0	0	0	0	0.000434604	0.00064146	0	0	0.000429791	0	0	0	0	0	0	0.00547925	0	0	0	0	0	2.20741e-05	0	0	0	0	0.000186525	0	0	0
vanK	0	0	0	0	0	0	0	0	0	0	0	0	0	0	0	0	0	0	0	0	9.67574e-05	0	0	0	0	0	0	0	0	0	0	0	0	0	0	9.40412e-05	0	0	0	8.7265e-05	0	0	0	0	0	0	0
vanJ_membrane_protein	0	0	0	0	0	0	0	0	0	0.000210317	0	0	0	0	0	0	0	0	0	0	0	0	0	0	0	0	0	0	0	0	0	0	0	0	0	0.000101878	0	0	0	0	0	0	0.000112429	0	0	0	0
DIM_beta_lactamase	0	0	0	0	0	0	0	0	0	0	0	0	0	0	0	0	0	0	5.55846e-05	0	0	0	0	0	0	0	0	0	0	0	0	0	0	0	0	0	0	0	0	0	0	0	0	0	0	0	0
blaF_family_beta_lactamase	0	0	0	0	0	0	0	0	0	0	0	0	0	0	0	0	0	0	0	0	0	0	0	0	0	0.000474252	0	0	0	0	0	0	0	0	0	0.000125388	0	0	0	0	0	0	0	0	0	0	0
CAU_beta_lactamase	0	0.000133357	0	0	0	0	0	0	0	0	0	0	0	0	0	0	0	0	0	0	0	0	0	0	0	0	0	0	0	8.65501e-05	0	0	0	0	0	0	0	0	0	0	0	0	0	0	0	0	0
viomycin_phosphotransferase	0	0	0	0	0	0	0	0	0	0	0	0	0	0	0	0	0.000153218	6.79003e-05	0	0	0	0	0	0	0	0	0	0	0	6.63878e-05	0	0	0	0	0	0	0	0	0	0	0	0	0	0	0	0	0
CTX_M_beta_lactamase	0	0.000413654	0	5.40359e-05	0.000706784	0.00152563	0.000150684	0	0	0.000401196	0.000220216	7.99092e-05	0.000521647	4.20135e-05	0	0.000224599	0	0.000130771	0	0.000620261	3.37738e-05	0.000215753	8.63207e-05	6.12895e-05	0	0.000448477	0.00268879	0	2.99009e-05	0	0	0	0.00513413	0	0	0.000200822	0	0	3.0101e-05	0.000277337	2.31949e-05	0	0.000182384	0	0	0	0
ROB_beta_lactamase	0.000119648	5.37496e-05	0	4.1954e-05	0.00021173	0.000136115	0.000337809	0.00012991	0.0233337	0.000233662	0.00023985	0.000767236	6.80852e-05	0.000285369	0	0.000248425	0	0	0.00122566	0.000148535	0.000306961	6.30311e-05	0.000190457	0.000817496	0.00915078	0.00106745	0.00812925	0.00366226	0.0301699	0.00813928	0.0112747	0.00101582	0.000903442	0.00189914	0.000369603	0.00296844	0.00777715	0.000431234	0.000374634	0.0373405	0.00941143	0.0103927	0.011461	0.000633638	0.00126486	0.00421665	0.00237257
lipid_A_phosphatase	0	0	0	0	0.000303181	0	0	0	0	0	0	0	0	0	0	0	0	0	0	0	0	0	0	0	0	0.000776396	0	0	0	0	0	0	0	0	0	0	0	0	0	0	0	0	0	0	0	0	0
macrolide_phosphotransferase_MPH_	0.000652929	0.000171254	0.000484728	0.00039068	0.00143919	0.00107684	0.00110641	0.00119455	0.000361955	0.000407155	0.00054012	0.000353441	0.00396073	0.000583755	0.000432243	0.000493421	0.000251032	0.000692255	0.000588153	0.000529445	0.00115228	0.000463724	0.00679159	0.000671434	0.000540807	0.000621563	0.000737872	0.000114981	0.00176156	0.000461595	0.000352886	0.000169645	0.00940911	0.000203498	8.81888e-05	0.00511972	0.000511853	0.000165316	0.000257724	0.000501683	0.000417343	0.00069045	0.000422708	0.000647567	7.24683e-05	0.0145746	0.00067675
tetracycline_inactivation_enzyme	0.0078023	0.00340922	0.00176255	0.00470232	0.00380746	0.00601527	0.00623695	0.0116448	0.00311604	0.00951696	0.00529358	0.0052896	0.00843232	0.00461595	0.00575951	0.00904682	0.00731459	0.00282028	0.00735804	0.00707112	0.00490314	0.00469456	0.0028569	0.00917792	2.47084e-05	0.000322343	0	2.00442e-05	3.88074e-05	2.22069e-05	2.66041e-05	0	0.00567083	0	0.000171755	0.000205596	1.66243e-05	0.000141323	3.93956e-05	0	2.31144e-05	9.17659e-05	0	0	4.31522e-05	0	0
subclass_B3_LRA_beta_lactamase	0.000446894	0	0	0	0	0	0.000943452	0	0.000210425	0.000143398	0	0	0.000131921	0	7.0628e-05	0	0	0.000252755	6.89249e-05	0.000173575	0.000112884	0.000102446	0	5.41612e-05	0	0	0.137408	3.7204e-05	4.22673e-05	0	4.47257e-05	0.000101696	0.00713591	0	7.22943e-05	0.000169797	0	0	0.000926566	0.000300003	0	1.85269e-05	0	0.000139894	6.71257e-05	0	0.000139091
antibiotic_resistant_isoleucyl_tRNA_synthetase_ileS_	0.00279583	0.000398958	0.00037876	0	0.00012731	0.000680662	0.00187311	5.35386e-05	0.00028482	0	0.000519326	0.000377261	0.00163956	0.00105855	0.000161901	2.53326e-05	0.000551792	0.00070172	0.000481883	0.000491761	0.00250211	0.00245282	0.000309297	0.000105525	0.000764237	0.00161058	0.00969442	0.000461264	0.000207494	0.000863715	0.0016917	3.15608e-05	0.0107557	0.000103641	0.00686067	0.0010903	7.61036e-05	0.000291588	0.000608709	0.00839447	0.000441438	0.0119262	0.0051598	0.00123139	0.000198286	0.000418325	0.00130627
vanX	0	0	0	0	0	0	0	0	0.000195485	0.000162772	0.000156825	0.000155963	0	0.000388561	0	0	8.22144e-05	0.000176541	0	0.00025801	0.000736845	8.49047e-05	0	0	0	0.000687665	0	0	0	0	0	0	0	0	0	0.000168626	0	7.38018e-05	0	0	0	0	0	0.000751404	0	0	0
FEZ_beta_lactamase	0	0	0	0	0	0	0	0	0	0	0	0	0	0	0	0	0	0	0	0	0	0	0	0	0	0	0.000839149	0	0	0	0	0	0	0	0	0	0	0	0	0	0	0	0	0	0	0	0
ACC_beta_lactamase	0	0	0.000346054	0	0.000360259	0.0024556	0	0.000154926	0.0003369	6.76571e-05	0	0	0.00161192	0	0.000519576	0.000371018	0	0.000147117	0.000344175	0.000285133	5.27768e-05	0.000145449	0.000113587	0	0	0	0.00301771	0	0	0	0	0	0	0	0	0.000225903	0	0	0	0	0	0	0	0	0	0	0
amp_acetyltransferase	0	0	0	0.000101837	0	0	0	0	0	0	0	0	0	0	0	0	0	0	0	0	0	0	0	0	0	0	0	0	0	0	0	0	0.0035386	0	0	0	0	0	0	0	0	0	0	0	0	0	0
class_A_Bacillus_anthracis_Bla_beta_lactamase	0	0.000113015	3.2854e-05	0	0	0	0	0	0	0.000189374	0	0.000217967	7.49042e-05	0	0	0	0	0	0	0	0	0	0	0	0	0	0	0	3.80406e-05	0	0	0	0	0	0	0	0	0	0	0	0	0	0	0	0	0	0
SHW_beta_lactamase	0	0	0	0.000137291	0	0	0	0	0	0	0	0	0	0	0	0	0	0	0	3.22353e-05	0	0	0	0	0	0	0	0	0	0	0	0	0	0	0	0	0	0	0	0	0	0	0	0	0	0	0
OCH_beta_lactamase	0	0	0	0	0	0.00101	0	0	0	0	0	0	0	0.000234844	0	0	0	0.00015857	6.59919e-05	0	0.000344698	0	5.56104e-05	0	0	0	0.00196766	0	0	4.3816e-05	0	0	0	0	0	0	0	0	0	0.000115551	0	0	0	0	0	0	0.000151404
HERA_beta_lactamase	0	0	0	0	0	0	0.00017171	0	0	0	0	0	0	0	0	0	0	0	0	0.00416966	0	0	0	0	0	0	0	0	0	0	0	0	0	0	0	0	0	0	0	0	0	0	0	0	4.10974e-05	0	0
vanR	0.00110709	0.00283735	0.000320381	0.000564657	0.00319029	0.00185101	0.00138338	0.000514926	0.000357557	0.00205897	0.0012272	0.000518674	0.00436833	0.000464498	0.00194389	0.00526696	7.15667e-05	0.00067514	0.00223086	0.00123929	0.00114965	0.00217825	0.00080039	0.00488794	0	0	0	4.06918e-05	0	9.94405e-05	1.7736e-05	0	0.00153585	2.19304e-05	0.000185211	0.000116432	2.9387e-05	0	1.79464e-05	0	0	0.000790102	0	0.000132373	0.000116073	0	0.000269373
vanXY	0.00319572	0	0	0.000181548	0.00038412	0.000662483	0.00133557	0	0.00028926	0.000105158	0	2.33356e-05	0.000557847	0.00131405	5.27938e-05	0.000117066	0.000952697	0.000390923	0.000533653	0.000182085	0.000680904	0.000381645	0.000591	0.000444303	5.56502e-05	0	0	0	1.56868e-05	8.73308e-05	0	0	0	0	0	0	0	2.3722e-05	3.18595e-05	0	0	0	0	0	0	0	0
murA_transferase	0.000246885	0	0	0	8.57531e-05	0.000354318	0.000113042	8.92311e-05	0	0	3.52506e-05	0.000498164	0	0	0.00014105	0	0	0.000116216	0	0	1.79286e-05	2.56483e-05	2.49135e-05	0	0	0.000251585	0	0	0	0	0	1.05203e-05	0.00184302	0	0	7.64085e-05	0	0	0	7.79296e-05	0	0	0	0.000524874	0.000103445	0	0.000393006
ANT_3''_	0.000884218	0.000577283	0.000901159	0.000470422	0.000895498	0.000790032	0.00131219	0.000606325	0.000387971	0.0010153	0.00205698	0.0010918	0.00153243	0.000558671	0.000340352	0.00112811	0.000553067	0.000948711	0.000912159	0.000974646	0.00114396	0.00135705	0.00544077	0.000699325	0.00183416	0.00106145	0.0100435	0.00167448	0.00134136	0.000437935	0.00342469	0.000707894	0.0076422	0.000261686	0.00106816	0.0117466	0.00313354	0.00123112	0.00232113	0.0211636	0.00114995	0.00101442	0.0023064	0.00128776	0.00147817	0.0230685	0.000983378
subclass_B3_PEDO_beta_lactamase	0	0	0	0	0	0	0	0	0	0	0	6.07515e-05	0	0	0	0	0	0	0	0	8.11778e-05	0	0	0	0	0	0.00208764	0	0	0	5.23063e-05	0	0	0	0	0.000432982	0	0	0	0	0	0	0	0	0	0	0
AIM_beta_lactamase	0.000242477	0	9.2478e-05	0.000356132	0	0	0	0	0	0	0	0.00164282	9.96845e-05	0	7.10092e-05	0	0	7.06163e-05	0	0	0.000114581	0.0014327	0	0	0.000177898	0.00130806	0	0	0	0	0	0	0	0.00010021	0	0	0	0	1.72006e-05	0	6.47388e-05	0	0	0	0.000118269	9.27469e-05	0
fusidic_acid_inactivation_enzyme	0	0	0	9.45629e-05	0	0.000191798	0	0	0	0	0	0	0.000248708	0	0	5.52296e-05	0	0	0	0.000135174	0	0	0.000142363	0	0	0	0	0	0	0	2.98171e-05	0	0	0	0	0	0	0	0	0	0	0	0	0	3.24802e-05	0	0.000377237
vanH	0	0	0	0	0.000346365	8.16164e-05	0.000457076	0	0	0	0	0.00143536	0	5.3561e-05	0	5.44932e-05	0	0	0	0	0	0	0	0	0	0	0.0034621	0	0.000259944	0.000194738	0	5.59327e-05	0.00147442	0	0.00026769	0.00588855	3.56563e-05	0	8.3391e-05	0.000121007	2.90581e-05	0	0.000477539	0	4.6988e-05	0	0.000374418
trimethoprim_resistant_dihydrofolate_reductase_dfr	0.000324037	0.00012487	0.000257257	0.000670878	0.000691578	0.000714345	0.00142016	0	4.22248e-05	0.00293261	0.000512042	0.000383199	0.00162107	0.000220493	0.000404753	0.000664677	0.000133196	0.00137607	0.000214511	0.000188435	0.000749675	0.000423247	0.00352198	0	0.00022912	0.000768966	0.00113476	0.00016052	0.00612964	0.000452772	0	7.67185e-05	0.00104982	9.02753e-05	0.000391817	0.00881441	0.00013815	0.00133703	0.000439832	5.99727e-05	5.91982e-05	8.79658e-05	0.000766751	0.00189697	0.000238838	0.0204821	0.000697567
NmcA_beta_lactamase	0.000202791	0	0	0	0	0	0	0	0	0	0	0	0	0	0	6.81165e-05	0	0	0	0.000161177	0	0	0	0	0	0	0	0	0	0	0	0	0	0	0	0	0	0	0	0	0	4.16264e-05	0	0	0	0	0
ACI_beta_lactamase	0.00232029	0.00184895	0.00155766	0.000984781	0.00246633	0.00353986	0.00182321	0.00229183	0.00264845	0.00313128	0.00332621	0.00317519	0.00189179	0.00209067	0.000983258	0.00270458	0.00135423	0	0.00110643	0.00160667	0.00185774	0.00171205	0.000555714	0.00285545	0.00123186	0.000999954	0	0.000605029	0.000202182	0.000261074	0.000505297	0.000279337	0	0.00180096	0.000353732	0.000351771	0.000733877	0.000132066	0.000481153	0.00188618	0.000206681	0.000457552	0.00135197	0.000273571	0.000542382	0.00017672	0.000372766
16S_rRNA_methyltransferase_G1405_	0.000534358	5.87107e-05	0.00016489	0.000374433	0	0.000199036	0.000221506	0.000123139	0	0.000905255	0.000161704	0.000147262	0.000375591	0.000193785	0.000222614	0	0.000155178	0.000433478	5.51399e-05	0.000209777	0.000373776	0.000320547	0	0	0	0.000477545	0.00279108	0	0	0.000128874	0	1.95588e-05	0.0114018	0	0.000149104	0.00045359	0	0.000156829	0	0	0	0	0	0.000703468	0	0	0
16S_rRNA_methyltransferase_A1408_	0	0	0	0	0.000824026	0	0	0	0	0	0	0	0	8.30742e-05	0	0	0	0	0	0	0	0	0	0	4.77001e-05	0	0	0	0	9.08776e-05	0	0	0	0	0	0	4.60081e-05	5.67706e-05	0	0	0	0	0	0	2.72131e-05	0	0.000164922

## Sheet: Table S8
Table S8. The different test of ARGs confer to antibiotics resistance
Genes	group1	group2	p	p.signif	method
rifamycin_antibiotic	C-LDA	C-CON	0.0474484	*	Wilcoxon
streptogramin_antibiotic	I-LDA	I-CON	0.0425704	*	Wilcoxon
oxazolidinone_antibiotic	I-LDA	I-CON	0.0320656	*	Wilcoxon

## Sheet: Table S9
Table S9. The different test of abundance in ARGs family
Genes	group1	group2	p	p.signif	method
IMP_beta_lactamase	C-LDA	C-CON	0.0433051	*	Wilcoxon
Rm3_family_beta_lactamase	C-LDA	C-CON	0.0397514	*	Wilcoxon
SIM_beta_lactamase	C-LDA	C-CON	0.0197342	*	Wilcoxon
multidrug_and_toxic_compound_extrusion_MATE_transporter	I-LDA	I-CON	0.00571192	**	Wilcoxon
ANT_9_	I-LDA	I-CON	0.0249163	*	Wilcoxon
CfxA_beta_lactamase	I-LDA	I-CON	0.00698526	**	Wilcoxon

## Sheet: Table S10
Table S10. The different test of abundance in ARGs
Genes	group1	group2	p	p.signif	method
ErmT	C-LDA	C-CON	0.0051586	**	Wilcoxon
myrA	C-LDA	C-CON	0.0276174	*	Wilcoxon
TriC	C-LDA	C-CON	0.0439594	*	Wilcoxon
TEM_194	C-LDA	C-CON	0.0415853	*	Wilcoxon
vanSN	C-LDA	C-CON	0.0237363	*	Wilcoxon
VIM_5	C-LDA	C-CON	0.0121587	*	Wilcoxon
tet_31_	C-LDA	C-CON	0.00507112	**	Wilcoxon
tetB_46_	C-LDA	C-CON	0.0229093	*	Wilcoxon
FosK	C-LDA	C-CON	0.0276174	*	Wilcoxon
vanSF	C-LDA	C-CON	0.0276174	*	Wilcoxon
catB3	C-LDA	C-CON	0.0364661	*	Wilcoxon
SIM_1	C-LDA	C-CON	0.0197342	*	Wilcoxon
vanXD	C-LDA	C-CON	0.0276174	*	Wilcoxon
emeA	C-LDA	C-CON	0.013316	*	Wilcoxon
Rm3	C-LDA	C-CON	0.0397514	*	Wilcoxon
tetA_60_	C-LDA	C-CON	0.0227206	*	Wilcoxon
ErmA	C-LDA	C-CON	0.0115497	*	Wilcoxon
MexE	C-LDA	C-CON	0.0276174	*	Wilcoxon
emrK	C-LDA	C-CON	0.0270912	*	Wilcoxon
lnuA	C-LDA	C-CON	0.00611487	**	Wilcoxon
optrA	C-LDA	C-CON	0.0175357	*	Wilcoxon
MCR_2	C-LDA	C-CON	0.013316	*	Wilcoxon
Staphylococcus_mupA_conferring_resistance_to_mupirocin	C-LDA	C-CON	0.048366	*	Wilcoxon
YojI	C-LDA	C-CON	0.0485002	*	Wilcoxon
tetM	C-LDA	C-CON	0.0276174	*	Wilcoxon
aad_6_	I-LDA	I-CON	0.0358279	*	Wilcoxon
tcr3	I-LDA	I-CON	0.0182556	*	Wilcoxon
poxtA	I-LDA	I-CON	0.0270065	*	Wilcoxon
cmlA6	I-LDA	I-CON	0.0098878	**	Wilcoxon
AAC_6'_Ib_cr	I-LDA	I-CON	0.0278115	*	Wilcoxon
ErmG	I-LDA	I-CON	0.02058	*	Wilcoxon
SAT_2	I-LDA	I-CON	0.0278115	*	Wilcoxon
mexQ	I-LDA	I-CON	0.0111529	*	Wilcoxon
CfxA6	I-LDA	I-CON	0.00667395	**	Wilcoxon
clbA	I-LDA	I-CON	0.00755644	**	Wilcoxon
optrA	I-LDA	I-CON	0.0033347	**	Wilcoxon

[truncated: 2 more sheets: Table S11, Table S12]
